# Supplementary material for: 2-Phenyl-4H-3,1-benzoxazin-4-one
Source: Acta Crystallogr Sect E Struct Rep Online. 2008 Dec 17;65(Pt 1):o127. doi: 10.1107/S1600536808042050 (PMC2968047; doi:10.1107/S1600536808042050)
Supplement: Supplementary file 2 [file e-65-0o127-Isup2.hkl]

#
# h,k,l, Fc-squared, Fo-squared, sigma(Fo-squared) and status flag
#
data_I
_shelx_title ' RT1 in P2(1)/n  /C14 H9 N O2/'
_shelx_refln_list_code          4
_shelx_F_calc_maximum      141.92
_exptl_crystal_F_000       464.00
_reflns_d_resolution_high  0.7154
 
loop_
 _symmetry_equiv_pos_as_xyz
 'x, y, z'
 '-x+1/2, y+1/2, -z+1/2'
 '-x, -y, -z'
 'x-1/2, -y-1/2, z-1/2'
 
_cell_length_a    13.3055
_cell_length_b     3.8930
_cell_length_c    20.4446
_cell_angle_alpha  90.000
_cell_angle_beta   94.946
_cell_angle_gamma  90.000
 
_shelx_F_squared_multiplier     1.000
 
loop_
 _refln_index_h
 _refln_index_k
 _refln_index_l
 _refln_F_squared_calc
 _refln_F_squared_meas
 _refln_F_squared_sigma
 _refln_observed_status
   2   0   0     6223.99     6285.49     67.05 o
   4   0   0      165.99      133.23      2.52 o
   6   0   0      654.19      731.70     10.06 o
   8   0   0       19.67       25.73      2.38 o
  10   0   0        9.32        6.97      1.58 o
  12   0   0        0.05       -0.40      1.57 o
  14   0   0       13.85       13.15      3.66 o
  16   0   0        7.99        1.04      4.23 o
  18   0   0        1.31       10.78      6.67 o
   1   1   0    13601.12    13684.25    125.98 o
   2   1   0      678.95      710.34      6.81 o
   3   1   0      409.94      412.96      5.54 o
   4   1   0      146.83      130.59      2.02 o
   5   1   0      221.72      221.06      2.90 o
   6   1   0      282.05      271.53      3.91 o
   7   1   0      120.65      114.54      2.72 o
   8   1   0       41.70       39.60      1.76 o
   9   1   0       88.72       95.55      2.61 o
  10   1   0        1.21        0.50      0.83 o
  11   1   0       10.58        7.01      1.40 o
  12   1   0        4.45        3.98      1.79 o
  13   1   0       11.65       11.12      2.34 o
  14   1   0        3.59        1.51      1.89 o
  15   1   0       36.81       42.52      5.70 o
  16   1   0        3.93        1.54      2.53 o
  17   1   0        2.32        1.51      2.70 o
  18   1   0        0.63        3.78      6.06 o
   0   2   0      370.94      410.42      6.26 o
   1   2   0      332.21      338.86      4.48 o
   2   2   0       67.46       60.87      1.53 o
   3   2   0      456.36      448.58      5.74 o
   4   2   0      247.31      244.18      3.90 o
   5   2   0        1.73        0.13      0.54 o
   6   2   0       14.23       14.04      0.90 o
   7   2   0        0.01        1.54      0.63 o
   8   2   0       22.53       24.04      2.45 o
   9   2   0       74.57       73.28      2.73 o
  10   2   0       42.07       43.32      2.40 o
  11   2   0       19.55       17.09      2.04 o
  12   2   0        1.11        2.29      1.40 o
  13   2   0        1.47       -0.37      1.45 o
  14   2   0        9.96       15.05      2.77 o
  15   2   0        0.00        1.22      2.57 o
  16   2   0        9.25        6.94      5.56 o
  17   2   0        0.04        4.64      4.38 o
   1   3   0       31.30       33.12      1.21 o
   2   3   0       30.22       29.05      1.84 o
   3   3   0       11.64       13.10      1.19 o
   4   3   0        8.91        9.13      1.50 o
   5   3   0       19.29       19.02      0.99 o
   6   3   0       92.07       85.96      2.64 o
   7   3   0       52.64       57.76      2.41 o
   8   3   0       15.16       15.64      1.79 o
   9   3   0        4.84        4.99      1.30 o
  10   3   0        9.04        7.15      2.11 o
  11   3   0        0.00        0.85      1.10 o
  12   3   0        1.31        3.81      1.47 o
  13   3   0       11.54       16.67      2.34 o
  14   3   0        2.61        2.25      1.84 o
  15   3   0        0.00       -0.11      2.31 o
   0   4   0       11.00        9.76      1.84 o
   1   4   0        0.22       -0.05      1.49 o
   2   4   0       21.14       22.70      2.58 o
   3   4   0       17.59       19.77      2.66 o
   4   4   0        4.90        5.39      1.25 o
   5   4   0       10.18        9.99      2.43 o
   6   4   0       35.73       38.73      5.82 o
   7   4   0        5.80        7.04      1.03 o
   8   4   0        1.30       -0.37      0.93 o
   9   4   0        1.26        0.73      1.10 o
  10   4   0        1.10        1.05      1.18 o
  11   4   0        1.59        0.24      1.55 o
  12   4   0       17.19       13.30      2.29 o
   1   5   0        1.68        3.02      2.66 o
   2   5   0       10.45        6.76      3.23 o
   3   5   0        1.97        0.86      2.42 o
   4   5   0       15.81       17.72      3.65 o
   5   5   0        2.32        3.16      2.68 o
   6   5   0        1.29        0.09      2.94 o
   7   5   0        0.03        1.95      2.93 o
 -17   0   1        0.00        1.66      4.62 o
 -15   0   1       64.52       51.16      6.54 o
 -13   0   1       50.78       47.34      5.67 o
 -11   0   1       84.82       86.07      4.14 o
  -9   0   1       18.45       19.91      2.31 o
  -7   0   1     6908.79     7513.76     85.23 o
  -5   0   1     1422.94     1490.47     18.05 o
  -3   0   1     2268.43     2246.15     32.02 o
  -1   0   1     1941.27       -0.12      0.12 o
   1   0   1      740.63       -0.20      0.20 o
   3   0   1     1062.07     1018.03     11.68 o
   5   0   1     1004.15     1077.02     14.90 o
   7   0   1       30.22       28.69      2.08 o
   9   0   1      181.27      196.99      6.38 o
  11   0   1        2.46        0.35      1.98 o
  13   0   1       23.36       26.43      4.34 o
  15   0   1        8.31        6.81      3.31 o
  17   0   1       12.35       11.50      5.71 o
 -18   1   1        6.73        0.84      4.02 o
 -17   1   1        0.27       -0.99      3.33 o
 -16   1   1       37.99       40.00      4.98 o
 -15   1   1       11.92       13.56      3.09 o
 -14   1   1       47.28       48.58      4.06 o
 -13   1   1        0.29       -1.56      1.56 o
 -12   1   1        2.54        0.39      1.35 o
 -11   1   1       10.21        9.65      1.73 o
 -10   1   1        0.95        0.84      0.80 o
  -9   1   1       29.79       32.40      1.83 o
  -8   1   1      426.92      456.83      6.09 o
  -7   1   1       24.52       21.96      1.22 o
  -6   1   1      554.99      609.73      7.11 o
  -5   1   1      255.61      228.26      4.74 o
  -4   1   1      834.59      867.78      8.16 o
  -3   1   1       28.93       28.41      0.85 o
  -2   1   1      481.27      445.55      4.46 o
  -1   1   1     1534.34     1539.50     13.96 o
   0   1   1        2.17        1.90      0.23 o
   1   1   1      276.51      262.70      2.84 o
   2   1   1     2085.79     2122.89     21.61 o
   3   1   1        0.73        0.72      0.46 o
   4   1   1       18.89       20.91      0.97 o
   5   1   1      664.98      670.51      8.49 o
   6   1   1        9.49       11.70      1.15 o
   7   1   1      103.93      107.51      2.69 o
   8   1   1      638.74      662.06      8.51 o
   9   1   1      612.52      629.46      8.46 o
  10   1   1        6.50        6.51      1.21 o
  11   1   1        9.34        9.48      1.66 o
  12   1   1       49.22       53.63      3.81 o
  13   1   1        4.41        2.57      2.54 o
  14   1   1       20.27       13.58      2.59 o
  15   1   1        3.59        5.99      2.47 o
  16   1   1        6.08        4.59      3.08 o
  17   1   1        5.26       11.57      3.53 o
  18   1   1        0.60        3.05      4.18 o
 -17   2   1        1.15        0.69      3.90 o
 -16   2   1       10.65        9.63      4.21 o
 -15   2   1       15.00       19.32      3.49 o
 -14   2   1        1.02       -0.93      1.86 o
 -13   2   1        4.59        3.14      1.62 o
 -12   2   1       14.71       16.77      2.20 o
 -11   2   1       37.04       41.38      3.57 o
 -10   2   1        0.18        0.42      1.00 o
  -9   2   1       23.85       26.83      1.70 o
  -8   2   1       16.21       18.42      1.17 o
  -7   2   1       10.45       14.95      0.96 o
  -6   2   1       67.57       63.98      1.56 o
  -5   2   1       38.89       34.00      1.00 o
  -4   2   1      104.42      109.45      2.19 o
  -3   2   1       59.22       63.19      1.83 o
  -2   2   1      194.10      186.67      2.84 o
  -1   2   1        4.14        3.97      0.52 o
   0   2   1       79.95       78.39      1.34 o
   1   2   1       30.50       31.63      1.12 o
   2   2   1      259.55      272.23      4.06 o
   3   2   1      206.14      200.84      3.28 o
   4   2   1       29.77       28.89      1.49 o
   5   2   1        0.00       -0.17      0.51 o
   6   2   1       97.35       91.69      2.04 o
   7   2   1        6.04        6.15      0.85 o
   8   2   1      314.69      312.66      5.86 o
   9   2   1        1.98        0.92      0.99 o
  10   2   1      119.82      118.40      3.97 o
  11   2   1        0.83       -0.42      1.38 o
  12   2   1        1.17        2.97      1.41 o
  13   2   1        2.30        0.79      1.53 o
  14   2   1       26.25       33.58      6.04 o
  15   2   1        6.48        9.47      2.93 o
  16   2   1       30.03       33.96      8.13 o
  17   2   1        6.84       -1.16      3.82 o
 -15   3   1        4.41        7.35      2.64 o
 -14   3   1        3.03        2.99      1.89 o
 -13   3   1       11.43       15.86      2.26 o
 -12   3   1        6.88        8.31      2.17 o
 -11   3   1        0.11       -1.27      1.27 o
 -10   3   1        5.42        5.59      1.49 o
  -9   3   1        0.00       -0.40      0.98 o
  -8   3   1       10.49       10.10      1.36 o
  -7   3   1       82.95       82.00      4.36 o
  -6   3   1       22.38       21.62      1.45 o
  -5   3   1       11.12       10.83      1.12 o
  -4   3   1        3.83        3.68      1.11 o
  -3   3   1        5.09        5.81      1.04 o
  -2   3   1       21.05       23.68      1.24 o
  -1   3   1       14.57       15.37      1.33 o
   0   3   1       13.06       14.35      1.51 o
   1   3   1       25.68       26.62      1.03 o
   2   3   1        0.09       -0.24      0.67 o
   3   3   1       12.98       12.96      1.40 o
   4   3   1       21.10       22.83      3.44 o
   5   3   1       43.85       47.92      2.17 o
   6   3   1      219.29      212.25      5.92 o
   7   3   1      115.01      110.63      5.82 o
   8   3   1        0.90        2.37      1.28 o
   9   3   1        5.65        5.84      1.43 o
  10   3   1       19.34       17.01      2.12 o
  11   3   1       14.36       12.12      1.67 o
  12   3   1        0.24        1.67      1.43 o
  13   3   1        4.96        5.41      1.87 o
  14   3   1        4.32        7.18      2.15 o
  15   3   1        6.17       12.38      3.35 o
 -12   4   1        2.66        2.44      1.78 o
 -11   4   1        0.00        1.90      1.63 o
 -10   4   1        9.63        9.36      1.62 o
  -9   4   1        0.77        1.08      1.13 o
  -8   4   1        2.81        4.66      1.18 o
  -7   4   1        0.47        1.03      0.84 o
  -6   4   1        0.17        1.83      1.92 o
  -5   4   1       19.06       22.16      2.59 o
  -4   4   1       87.55       89.90      3.73 o
  -3   4   1        1.92        3.74      1.69 o
  -2   4   1        0.03       -0.08      1.34 o
  -1   4   1        0.54        1.88      0.97 o
   0   4   1        1.10        3.29      1.33 o
   1   4   1        7.07        6.72      1.78 o
   2   4   1        2.13        0.90      1.89 o
   3   4   1        8.35        8.66      2.06 o
   4   4   1       43.20       52.85      2.46 o
   5   4   1      192.57      209.76      7.76 o
   6   4   1      142.51      150.91     11.23 o
   7   4   1       26.86       25.39      1.94 o
   8   4   1        0.57        3.14      1.11 o
   9   4   1        1.93        2.85      1.20 o
  10   4   1        0.27        0.89      1.15 o
  11   4   1        3.79        4.89      1.77 o
  12   4   1        0.20        1.70      1.64 o
  -7   5   1        0.00       -0.17      2.78 o
  -6   5   1        1.89       -1.32      3.45 o
  -5   5   1       19.90       15.12      3.65 o
  -4   5   1       28.18       21.16      3.91 o
  -3   5   1       59.18       67.22     10.66 o
  -2   5   1        2.01        0.04      2.69 o
  -1   5   1        0.94        0.27      2.96 o
   0   5   1        0.02       -0.52      2.54 o
   1   5   1        0.58        1.44      2.50 o
   2   5   1        0.00       -1.73      1.73 o
   3   5   1        0.20        0.33      2.37 o
   4   5   1        4.43        7.83      2.77 o
   5   5   1       33.87       30.54      4.59 o
   6   5   1        8.28        7.66      3.12 o
   7   5   1        1.65       -1.43      2.40 o
 -18   0   2        2.51        1.39      5.65 o
 -16   0   2        1.43        2.35      3.91 o
 -14   0   2      160.49      130.56      8.03 o
 -12   0   2        6.24        2.54      1.97 o
 -10   0   2      226.45      228.01      5.59 o
  -8   0   2       28.31       37.91      3.03 o
  -6   0   2      925.55      882.28     10.76 o
  -4   0   2     2682.52     2606.94     27.97 o
  -2   0   2      414.31      415.34      4.38 o
   2   0   2    14924.99    14053.36    177.76 o
   4   0   2     1018.08     1020.60     13.95 o
   6   0   2       78.92       63.93      2.30 o
   8   0   2        2.91        1.27      1.21 o
  10   0   2        0.60       -0.34      1.21 o
  12   0   2        1.25        1.59      2.01 o
  14   0   2        4.54        7.00      3.96 o
  16   0   2        1.92        4.46      4.99 o
  18   0   2        3.85        6.10      5.44 o
 -18   1   2        0.11       -1.21      3.76 o
 -17   1   2        2.43        3.18      2.87 o
 -16   1   2        0.76        2.44      3.03 o
 -15   1   2        0.92       -1.28      1.98 o
 -14   1   2        0.58       -0.38      1.71 o
 -13   1   2       62.87       56.96      4.14 o
 -12   1   2        2.43       -0.71      1.18 o
 -11   1   2        2.14        0.94      1.05 o
 -10   1   2        0.19        0.24      0.77 o
  -9   1   2        3.08        2.17      0.75 o
  -8   1   2       55.45       57.47      1.73 o
  -7   1   2      187.57      195.34      2.96 o
  -6   1   2       51.00       51.23      1.43 o
  -5   1   2      157.58      176.83      2.48 o
  -4   1   2      122.49      133.18      1.83 o
  -3   1   2       69.21       76.11      1.26 o
  -2   1   2     1982.00     1951.12     15.94 o
  -1   1   2     1339.21     1332.48     11.06 o
   0   1   2     2673.54     2732.73     22.29 o
   1   1   2    19983.87    19688.18    166.15 o
   2   1   2    20140.54    19820.80    210.60 o
   3   1   2     2753.83     2875.11     27.57 o
   4   1   2      260.16      247.20      3.54 o
   5   1   2        4.33        2.98      0.69 o
   6   1   2       28.91       26.51      1.50 o
   7   1   2       42.20       39.82      1.81 o
   8   1   2      105.99      100.56      2.77 o
   9   1   2        1.93        3.27      1.06 o
  10   1   2       26.47       24.90      1.88 o
  11   1   2        2.01        2.97      1.29 o
  12   1   2       11.58        9.18      2.04 o
  13   1   2       19.85       25.53      3.70 o
  14   1   2        3.87        5.17      2.25 o
  15   1   2        0.05       -0.38      2.14 o
  16   1   2        0.62        1.26      2.89 o
  17   1   2        9.02       14.26      7.22 o
  18   1   2        0.03       -0.88      5.51 o
 -17   2   2        8.53       14.63      5.02 o
 -16   2   2        0.09       -1.82      3.74 o
 -15   2   2        0.01        1.15      2.33 o
 -14   2   2        5.41        6.65      2.36 o
 -13   2   2        2.52        1.65      1.58 o
 -12   2   2        0.04       -1.30      1.30 o
 -11   2   2        6.77        4.30      1.48 o
 -10   2   2        5.43        4.73      1.14 o
  -9   2   2        8.28        9.04      1.14 o
  -8   2   2        0.37       -0.59      0.59 o
  -7   2   2       25.62       29.16      1.14 o
  -6   2   2        0.01        0.36      0.49 o
  -5   2   2        0.80       -0.43      0.47 o
  -4   2   2       16.56       15.02      1.33 o
  -3   2   2       24.94       25.68      1.07 o
  -2   2   2        2.84        3.18      0.47 o
  -1   2   2      114.76      114.14      1.84 o
   0   2   2       90.07       98.47      2.05 o
   1   2   2     1867.07     1906.55     20.60 o
   2   2   2     1673.09     1684.80     18.54 o
   3   2   2     2358.76     2404.00     28.21 o
   4   2   2        2.70        3.57      1.05 o
   5   2   2        4.46        4.76      0.67 o
   6   2   2       92.30       82.33      2.00 o
   7   2   2       20.91       17.86      1.21 o
   8   2   2      437.42      434.05      6.68 o
   9   2   2       31.56       33.03      2.20 o
  10   2   2       94.68       97.68      3.80 o
  11   2   2        5.09        4.08      1.76 o
  12   2   2       15.05       17.12      2.42 o
  13   2   2        0.42        1.68      1.77 o
  14   2   2       29.74       35.40      3.71 o
  15   2   2       12.91       14.61      5.51 o
  16   2   2        0.00       -0.42      4.35 o
  17   2   2        6.22        2.31      3.74 o
 -15   3   2        0.48       -0.26      2.25 o
 -14   3   2        7.64        4.91      2.59 o
 -13   3   2        0.19        0.22      1.73 o
 -12   3   2        4.66        3.25      1.40 o
 -11   3   2        0.37        1.76      1.14 o
 -10   3   2        7.95        3.92      1.33 o
  -9   3   2        1.21        1.68      1.14 o
  -8   3   2        1.69        1.28      1.00 o
  -7   3   2        0.32       -0.39      0.89 o
  -6   3   2        2.02        3.31      0.87 o
  -5   3   2        1.62        0.75      0.58 o
  -4   3   2        0.34        0.78      0.49 o
  -3   3   2        2.70        1.84      0.81 o
  -2   3   2       30.53       33.63      1.46 o
  -1   3   2      117.34      118.57      2.53 o
   0   3   2       41.72       44.26      1.46 o
   1   3   2        8.49        8.94      1.27 o
   2   3   2      167.03      170.98      4.34 o
   3   3   2      168.61      178.13      4.18 o
   4   3   2       46.71       44.21      1.83 o
   5   3   2       47.24       47.32      2.12 o
   6   3   2       48.59       49.35      3.56 o
   7   3   2      105.11       94.06      3.98 o
   8   3   2       28.88       31.11      2.57 o
   9   3   2        9.66        8.71      1.83 o
  10   3   2       42.91       39.93      2.30 o
  11   3   2        7.35        6.80      1.56 o
  12   3   2       10.43       12.23      1.93 o
  13   3   2       17.61       23.08      2.56 o
  14   3   2       11.46       12.38      2.45 o
  15   3   2        4.35        3.77      3.57 o
 -12   4   2        1.92        2.41      1.71 o
 -11   4   2        0.79        2.82      1.70 o
 -10   4   2        6.57        5.08      1.38 o
  -9   4   2       13.58       14.17      1.70 o
  -8   4   2        0.07       -0.45      1.61 o
  -7   4   2        2.85        1.07      1.22 o
  -6   4   2        2.10        3.60      1.96 o
  -5   4   2       34.67       36.00      3.80 o
  -4   4   2       21.01       24.04      1.90 o
  -3   4   2        2.78        1.49      1.39 o
  -2   4   2       54.90       55.38      2.99 o
  -1   4   2       64.28       63.94      2.74 o
   0   4   2       13.67       13.86      1.52 o
   1   4   2       10.38       12.51      1.66 o
   2   4   2        4.27        4.77      2.18 o
   3   4   2        0.37       -1.03      2.04 o
   4   4   2        0.91       -0.68      1.78 o
   5   4   2        1.20       -0.40      1.83 o
   6   4   2        9.59        5.68      2.26 o
   7   4   2        2.35        2.32      0.96 o
   8   4   2        2.15        0.72      1.01 o
   9   4   2        0.10        0.91      1.19 o
  10   4   2        0.77       -0.14      1.22 o
  11   4   2        0.14       -1.34      1.41 o
  12   4   2        0.17        1.20      1.75 o
  -7   5   2        0.98        0.45      3.06 o
  -6   5   2        0.37        4.44      4.93 o
  -5   5   2        2.67       -2.70      3.80 o
  -4   5   2        8.94        4.75      4.87 o
  -3   5   2        5.97        9.25      5.67 o
  -2   5   2       10.79        7.39      3.65 o
  -1   5   2        4.54        2.11      2.80 o
   0   5   2        0.86       -2.30      2.62 o
   1   5   2        0.00        1.07      1.70 o
   2   5   2        3.08        4.77      2.04 o
   3   5   2        3.43        6.50      2.64 o
   4   5   2        5.28        4.69      2.65 o
   5   5   2        0.16       -2.65      4.36 o
   6   5   2        0.02        4.02      2.91 o
   7   5   2        1.74        1.25      3.62 o
 -17   0   3        6.55        8.55      5.73 o
 -15   0   3       56.90       47.70      6.11 o
 -13   0   3      265.16      233.55     10.65 o
 -11   0   3        0.01       -0.90      1.15 o
  -9   0   3       46.55       44.61      2.79 o
  -7   0   3      323.17      384.81      6.22 o
  -5   0   3     1472.80     1652.87     18.48 o
  -3   0   3     4623.05     4566.85     45.11 o
  -1   0   3       81.04       57.89      2.04 o
   1   0   3      869.27      849.73     11.50 o
   3   0   3      433.40      464.28      6.37 o
   5   0   3      288.78      298.37      5.34 o
   7   0   3      235.13      234.33      5.51 o
   9   0   3       26.72       29.80      2.85 o
  11   0   3      218.88      218.60      9.50 o
  13   0   3       27.43       29.69      4.66 o
  15   0   3       22.44       24.12      6.63 o
  17   0   3        3.91        9.12      5.69 o
 -18   1   3        5.46       10.06      4.79 o
 -17   1   3        2.75       -2.13      2.47 o
 -16   1   3        0.68       -2.13      2.13 o
 -15   1   3        5.20        9.65      2.93 o
 -14   1   3       56.99       52.81      4.30 o
 -13   1   3        7.09        2.89      1.94 o
 -12   1   3       37.24       31.43      2.38 o
 -11   1   3       29.12       29.60      2.44 o
 -10   1   3       15.03       12.90      1.22 o
  -9   1   3        6.16        4.58      0.80 o
  -8   1   3      123.10      126.35      2.43 o
  -7   1   3      191.36      206.92      3.23 o
  -6   1   3     1035.85     1140.07     12.60 o
  -5   1   3     2251.26     2366.55     20.64 o
  -4   1   3      765.30      826.15      7.87 o
  -3   1   3      537.12      537.64      5.28 o
  -2   1   3       74.81       79.57      1.20 o
  -1   1   3      152.39      142.51      1.90 o
   0   1   3      218.95      209.96      2.41 o
   1   1   3      813.09      844.90      8.39 o
   2   1   3      199.40      210.21      2.87 o
   3   1   3        8.64       10.83      0.77 o
   4   1   3       20.14       23.41      1.02 o
   5   1   3       57.25       50.40      1.59 o
   6   1   3       53.66       60.37      2.07 o
   7   1   3      295.13      276.43      4.77 o
   8   1   3        7.91        6.92      1.09 o
   9   1   3       32.88       37.16      2.13 o
  10   1   3       41.39       40.60      2.69 o
  11   1   3       92.57       90.41      3.89 o
  12   1   3        4.24        0.81      1.76 o
  13   1   3        4.73        5.76      2.41 o
  14   1   3        0.06        1.26      2.22 o
  15   1   3       27.91       38.36      4.88 o
  16   1   3       13.33       21.06      3.98 o
  17   1   3       20.99       29.44      4.77 o
 -17   2   3        1.61        0.32      3.70 o
 -16   2   3        3.80        3.99      7.57 o
 -15   2   3        5.88        7.72      2.75 o
 -14   2   3        0.06        0.25      1.97 o
 -13   2   3       14.50        9.49      2.04 o
 -12   2   3        1.69       -1.26      1.26 o
 -11   2   3        0.03       -0.65      1.12 o
 -10   2   3        9.19       13.21      2.02 o
  -9   2   3        5.14        2.78      0.97 o
  -8   2   3        1.35        1.43      0.76 o
  -7   2   3        0.88        0.40      0.58 o
  -6   2   3       38.12       42.88      1.28 o
  -5   2   3      467.84      511.68      4.95 o
  -4   2   3      304.44      318.62      4.06 o
  -3   2   3       50.90       49.00      1.22 o
  -2   2   3       32.07       33.91      0.96 o
  -1   2   3        1.05        2.42      0.59 o
   0   2   3      338.13      324.79      3.53 o
   1   2   3      273.27      275.98      3.63 o
   2   2   3        0.22       -0.21      0.62 o
   3   2   3      461.20      450.94      6.01 o
   4   2   3      108.23      119.03      3.13 o
   5   2   3       77.21       79.00      1.84 o
   6   2   3       15.36       13.50      1.06 o
   7   2   3      475.93      460.77      7.73 o
   8   2   3      476.26      458.09      7.57 o
   9   2   3      288.68      287.01      5.75 o
  10   2   3       85.22       86.04      3.64 o
  11   2   3      100.75      102.46      4.71 o
  12   2   3        5.73        5.29      1.85 o
  13   2   3        2.95        0.94      1.89 o
  14   2   3        4.00        3.58      2.74 o
  15   2   3        0.67        0.60      2.53 o
  16   2   3       12.10       25.76      5.61 o
 -15   3   3        2.11        1.44      2.33 o
 -14   3   3        0.22        0.66      1.73 o
 -13   3   3        2.74        0.05      2.42 o
 -12   3   3        1.60        3.75      1.56 o
 -11   3   3        4.93        3.16      1.27 o
 -10   3   3        9.25       10.14      1.26 o
  -9   3   3        0.02        0.04      1.04 o
  -8   3   3       80.35       85.55      3.57 o
  -7   3   3       28.27       28.90      1.78 o
  -6   3   3        1.27        0.54      0.85 o
  -5   3   3        9.03       10.59      0.96 o
  -4   3   3       21.90       28.15      2.12 o
  -3   3   3        0.08       -0.58      0.58 o
  -2   3   3       99.36       97.13      1.87 o
  -1   3   3       13.45       12.51      1.00 o
   0   3   3        8.31        9.04      1.72 o
   1   3   3        7.21        6.06      1.01 o
   2   3   3        3.38        2.10      0.72 o
   3   3   3       75.72       76.86      2.22 o
   4   3   3       89.74       84.49      2.64 o
   5   3   3      120.96      125.63      3.49 o
   6   3   3      243.00      239.58      5.91 o
   7   3   3      465.95      471.65      9.69 o
   8   3   3      196.26      199.79      5.80 o
   9   3   3       16.67       14.74      2.28 o
  10   3   3       30.04       27.59      3.17 o
  11   3   3       26.95       26.56      2.61 o
  12   3   3        0.60        2.49      1.81 o
  13   3   3        3.63        2.11      1.67 o
  14   3   3        3.47        4.11      2.46 o
  15   3   3        1.06        2.58      2.60 o
 -12   4   3        4.14        3.57      1.84 o
 -11   4   3        1.63        4.62      1.79 o
 -10   4   3        2.49        3.27      1.36 o
  -9   4   3       19.42       18.31      1.86 o
  -8   4   3       19.80       14.57      1.79 o
  -7   4   3       23.42       21.06      2.42 o
  -6   4   3        3.88        3.25      1.48 o
  -5   4   3        2.14        2.47      1.53 o
  -4   4   3        4.24        2.82      1.30 o
  -3   4   3        0.10       -1.16      1.16 o
  -2   4   3        0.84       -0.57      1.32 o
  -1   4   3       31.31       31.64      2.07 o
   0   4   3        0.05        0.79      1.10 o
   1   4   3        0.77        0.48      0.96 o
   2   4   3        1.68        3.17      1.70 o
   3   4   3        0.32        1.86      1.88 o
   4   4   3        0.55        0.43      1.81 o
   5   4   3        0.89       -1.29      1.63 o
   6   4   3       10.21       10.22      2.50 o
   7   4   3       70.58       68.59      5.48 o
   8   4   3        8.15        8.10      2.34 o
   9   4   3        0.11       -0.69      1.64 o
  10   4   3        1.34        1.27      1.31 o
  11   4   3        3.00        2.97      1.69 o
  12   4   3        0.98        2.35      1.67 o
  -7   5   3        3.09       -0.16      4.38 o
  -6   5   3        0.19       -4.38      4.42 o
  -5   5   3        2.04        6.63      5.32 o
  -4   5   3        1.85        1.08      4.13 o
  -3   5   3        8.06        8.79      5.37 o
  -2   5   3        3.86        5.18      5.47 o
  -1   5   3        1.99       -0.51      2.89 o
   0   5   3        0.03        1.44      2.05 o
   1   5   3        0.02       -1.30      1.76 o
   2   5   3        0.00       -0.11      2.42 o
   3   5   3        3.90        4.99      2.75 o
   4   5   3        0.54       -0.54      3.12 o
   5   5   3        0.13        3.12      2.86 o
   6   5   3        3.62        9.31      4.75 o
 -18   0   4        5.33       -2.25      4.93 o
 -16   0   4        3.78        5.22      4.23 o
 -14   0   4       27.64       23.39      4.33 o
 -12   0   4       27.74       21.22      2.77 o
 -10   0   4       45.58       50.02      3.52 o
  -8   0   4       36.80       24.68      1.84 o
  -6   0   4      505.15      524.24      7.75 o
  -4   0   4        6.92        7.77      0.79 o
  -2   0   4       99.28      100.46      2.02 o
   0   0   4     7100.03     7146.19     90.00 o
   2   0   4       71.27       80.22      2.12 o
   4   0   4     1085.56     1075.09     14.85 o
   6   0   4       65.90       59.99      2.50 o
   8   0   4       29.02       28.23      2.65 o
  10   0   4      157.68      144.19      5.75 o
  12   0   4       13.16       10.83      4.24 o
  14   0   4       50.70       52.15      6.45 o
  16   0   4        0.04        1.82      4.28 o
  18   0   4        4.81       11.54      6.67 o
 -18   1   4        2.17       -2.01      4.51 o
 -17   1   4        0.43       -1.17      2.90 o
 -16   1   4       18.50       15.37      3.95 o
 -15   1   4        2.67        0.42      2.18 o
 -14   1   4        3.80       -0.69      1.78 o
 -13   1   4       36.91       39.40      3.27 o
 -12   1   4       61.47       56.88      3.42 o
 -11   1   4       23.79       19.44      1.98 o
 -10   1   4        5.45        4.20      0.95 o
  -9   1   4       15.65       14.09      1.15 o
  -8   1   4       47.81       50.16      1.72 o
  -7   1   4      127.27      130.80      2.48 o
  -6   1   4      156.37      163.16      2.51 o
  -5   1   4       77.16       76.17      1.58 o
  -4   1   4      396.54      371.82      4.31 o
  -3   1   4      197.18      188.06      2.73 o
  -2   1   4      172.83      152.39      2.06 o
  -1   1   4      467.88      467.98      5.01 o
   0   1   4     1387.25     1402.52     13.48 o
   1   1   4        0.01       -0.40      0.40 o
   2   1   4       95.66      108.39      1.92 o
   3   1   4      162.13      165.15      3.54 o
   4   1   4      984.82     1053.40     12.47 o
   5   1   4      326.20      330.16      4.75 o
   6   1   4       39.86       37.84      1.69 o
   7   1   4        4.10        2.43      0.86 o
   8   1   4      164.14      146.80      3.83 o
   9   1   4      281.98      268.72      6.73 o
  10   1   4      314.72      308.82      6.37 o
  11   1   4       76.97       76.35      3.72 o
  12   1   4       16.37       12.61      2.90 o
  13   1   4        0.01        1.84      2.03 o
  14   1   4        3.01        2.86      2.24 o
  15   1   4        4.87        7.07      3.31 o
  16   1   4       15.74       26.17      4.53 o
  17   1   4        9.80       16.67      4.05 o
 -17   2   4        0.01       -3.60      3.60 o
 -16   2   4        0.66        0.28      3.39 o
 -15   2   4        0.99        0.47      2.34 o
 -14   2   4        2.63        0.15      2.12 o
 -13   2   4        6.77        2.31      1.50 o
 -12   2   4        2.26        0.25      1.38 o
 -11   2   4       95.63       93.19      3.63 o
 -10   2   4       12.32        9.61      1.34 o
  -9   2   4        0.86        0.46      0.85 o
  -8   2   4        6.73        5.47      0.89 o
  -7   2   4        0.00       -0.55      0.55 o
  -6   2   4        0.11        0.28      0.52 o
  -5   2   4        0.88        0.57      0.56 o
  -4   2   4       37.89       38.21      1.17 o
  -3   2   4       39.85       40.72      1.04 o
  -2   2   4       13.38       14.89      0.64 o
  -1   2   4        8.33        9.34      0.70 o
   0   2   4      316.44      324.82      3.48 o
   1   2   4      336.51      346.56      3.70 o
   2   2   4     1336.43     1390.03     15.69 o
   3   2   4     2972.72     2986.76     28.63 o
   4   2   4     2424.47     2464.13     27.13 o
   5   2   4       20.78       28.63      1.64 o
   6   2   4       87.01       91.08      2.22 o
   7   2   4       17.57       16.94      1.32 o
   8   2   4       59.01       59.29      2.59 o
   9   2   4      209.47      204.03      5.28 o
  10   2   4       18.31       19.99      2.19 o
  11   2   4        5.55        3.71      1.73 o
  12   2   4        1.40        2.98      1.74 o
  13   2   4        1.10        2.65      2.28 o
  14   2   4        5.91        8.23      4.90 o
  15   2   4       15.92       21.96      4.88 o
  16   2   4       15.59       22.09      5.48 o
 -15   3   4       22.35       21.42      3.30 o
 -14   3   4       10.67       12.89      2.39 o
 -13   3   4        1.25        0.40      1.55 o
 -12   3   4       17.16       17.97      2.11 o
 -11   3   4        0.33        1.08      1.29 o
 -10   3   4        0.22        0.76      0.96 o
  -9   3   4        8.93        9.30      1.58 o
  -8   3   4       19.16       16.32      1.64 o
  -7   3   4       25.39       25.58      1.71 o
  -6   3   4       21.02       19.95      1.44 o
  -5   3   4        0.65        0.45      0.86 o
  -4   3   4       13.71       14.92      1.11 o
  -3   3   4       31.07       29.58      1.29 o
  -2   3   4       32.44       33.86      1.36 o
  -1   3   4       64.36       71.92      3.33 o
   0   3   4      311.16      325.77      6.49 o
   1   3   4      199.78      205.83      3.60 o
   2   3   4        0.72        0.25      0.70 o
   3   3   4      665.89      638.81      9.92 o
   4   3   4      496.01      451.73      7.70 o
   5   3   4      237.84      233.12      8.63 o
   6   3   4       20.62       20.03      3.71 o
   7   3   4       14.31       16.67      2.33 o
   8   3   4        9.97       13.70      3.15 o
   9   3   4       21.46       16.04      2.52 o
  10   3   4        0.83       -0.57      1.26 o
  11   3   4        8.12        9.65      2.01 o
  12   3   4        3.07        3.44      2.42 o
  13   3   4       18.75       15.95      4.20 o
  14   3   4        0.11        2.23      2.16 o
  15   3   4        2.82        3.14      4.59 o
 -12   4   4        0.03        1.05      1.59 o
 -11   4   4        5.43        7.37      1.88 o
 -10   4   4        0.09        0.99      1.23 o
  -9   4   4       10.13       10.04      1.53 o
  -8   4   4       10.71       10.72      1.41 o
  -7   4   4       17.41       15.55      1.40 o
  -6   4   4        1.76        0.74      0.84 o
  -5   4   4        0.67       -0.09      0.91 o
  -4   4   4        0.47        0.21      1.20 o
  -3   4   4        1.01       -0.34      1.64 o
  -2   4   4        0.02       -0.20      0.97 o
  -1   4   4       10.32       10.31      1.54 o
   0   4   4       39.82       34.77      1.82 o
   1   4   4        4.02        3.34      0.89 o
   2   4   4        1.73        1.17      0.88 o
   3   4   4       26.43       21.22      3.45 o
   4   4   4      107.14       96.87      4.46 o
   5   4   4        9.43        5.99      2.06 o
   6   4   4        3.33        4.54      1.46 o
   7   4   4       10.69       10.34      1.71 o
   8   4   4        2.77        4.29      1.62 o
   9   4   4        0.02        2.23      1.49 o
  10   4   4        1.75        0.27      1.48 o
  11   4   4        0.59       -1.39      1.39 o
  12   4   4       14.63       10.18      3.02 o
  -6   5   4        0.84        3.52      5.09 o
  -5   5   4        0.14        0.00      4.95 o
  -4   5   4        2.99       -0.80      4.77 o
  -3   5   4        3.78       -0.90      2.80 o
  -2   5   4        3.00        0.42      3.11 o
  -1   5   4        1.85        0.83      2.98 o
   0   5   4        0.50        1.38      1.73 o
   1   5   4        1.74       -0.80      1.80 o
   2   5   4        0.12        0.90      3.07 o
   3   5   4        1.77       -1.01      2.22 o
   4   5   4        0.06       -0.17      5.20 o
   5   5   4        6.17        8.07      3.03 o
   6   5   4        1.23        4.47      2.78 o
 -17   0   5       23.60       15.85      6.36 o
 -15   0   5       10.76        9.67      3.57 o
 -13   0   5       33.25       33.48      4.06 o
 -11   0   5        8.37        0.74      2.06 o
  -9   0   5       15.97       14.58      1.72 o
  -7   0   5      135.71      146.31      3.77 o
  -5   0   5      339.38      376.62      5.93 o
  -3   0   5       40.47       44.95      1.48 o
  -1   0   5      512.15      485.26     14.38 o
   1   0   5       43.72       45.30      1.54 o
   3   0   5      125.78      118.58      3.09 o
   5   0   5      131.24      148.49      3.84 o
   7   0   5       51.38       53.17      2.84 o
   9   0   5      432.03      425.38     10.75 o
  11   0   5       21.98       22.92      3.93 o
  13   0   5       60.37       53.18      6.07 o
  15   0   5       11.52       19.92      6.71 o
  17   0   5       43.51       60.02     10.66 o
 -18   1   5        4.03        4.95      4.32 o
 -17   1   5        0.45        2.18      3.22 o
 -16   1   5        0.27        0.22      2.33 o
 -15   1   5        6.61        9.98      2.93 o
 -14   1   5        6.78        5.23      2.16 o
 -13   1   5       10.81        8.53      1.92 o
 -12   1   5      123.33      124.03      3.98 o
 -11   1   5       38.00       34.00      2.34 o
 -10   1   5        4.06        2.80      1.21 o
  -9   1   5        1.14        1.71      0.75 o
  -8   1   5      102.59      105.67      2.35 o
  -7   1   5       11.57        9.33      0.82 o
  -6   1   5       22.38       30.38      1.13 o
  -5   1   5      106.23      125.99      2.24 o
  -4   1   5      415.81      448.55      5.37 o
  -3   1   5        3.33        4.17      0.67 o
  -2   1   5      658.45      635.24      6.73 o
  -1   1   5      131.87      130.83      2.08 o
   0   1   5      851.50      832.11      8.91 o
   1   1   5       93.54       97.43      2.25 o
   2   1   5        5.53        3.63      0.60 o
   3   1   5      384.10      402.20      5.53 o
   4   1   5      169.00      176.94      3.27 o
   5   1   5       28.92       26.65      1.32 o
   6   1   5       96.22       86.74      2.39 o
   7   1   5        0.80        0.06      0.78 o
   8   1   5      111.88      106.42      6.06 o
   9   1   5      802.71      748.74     10.65 o
  10   1   5      648.03      665.19     11.97 o
  11   1   5       58.07       64.28      3.61 o
  12   1   5       13.54        9.47      2.72 o
  13   1   5       78.72       82.20     12.69 o
  14   1   5        0.69        5.59      2.47 o
  15   1   5        3.70        1.91      2.53 o
  16   1   5        0.29       -0.38      2.39 o
  17   1   5        5.26        7.80      3.46 o
 -17   2   5        1.22       -0.49      5.59 o
 -16   2   5        1.14       -3.79      3.79 o
 -15   2   5        6.06        8.93      3.63 o
 -14   2   5       25.09       26.06      3.77 o
 -13   2   5        9.44        6.36      2.62 o
 -12   2   5       30.16       25.51      3.54 o
 -11   2   5       24.55       24.22      2.26 o
 -10   2   5       19.04       20.42      1.83 o
  -9   2   5        6.68        7.05      1.17 o
  -8   2   5        0.50        0.24      0.67 o
  -7   2   5      226.66      239.90      3.31 o
  -6   2   5      311.21      327.30      3.96 o
  -5   2   5       19.34       18.17      0.97 o
  -4   2   5      785.54      824.19      8.42 o
  -3   2   5      857.84      883.92      8.85 o
  -2   2   5      128.61      127.97      2.01 o
  -1   2   5        8.55        9.38      0.67 o
   0   2   5       13.52       15.03      0.77 o
   1   2   5      126.12      121.08      1.95 o
   2   2   5      156.68      158.61      2.29 o
   3   2   5       16.21       16.33      1.08 o
   4   2   5       11.72       14.48      1.02 o
   5   2   5        2.44        2.06      0.71 o
   6   2   5        5.51        6.75      0.96 o
   7   2   5       92.92       91.48      2.46 o
   8   2   5      687.14      664.85     10.18 o
   9   2   5      396.09      394.65      8.03 o
  10   2   5      178.16      168.20      5.03 o
  11   2   5       22.74       26.30      2.90 o
  12   2   5        3.14        1.29      1.75 o
  13   2   5        3.08        2.98      2.29 o
  14   2   5        2.02        4.57      3.27 o
  15   2   5        7.37        7.60      3.82 o
  16   2   5        0.13        2.21      3.64 o
 -15   3   5        7.86        1.44      2.28 o
 -14   3   5       43.43       47.94      3.57 o
 -13   3   5        8.91       11.29      2.13 o
 -12   3   5       15.37       11.99      1.96 o
 -11   3   5        0.02        0.24      1.14 o
 -10   3   5        6.45        6.50      1.20 o
  -9   3   5        0.61       -0.49      0.99 o
  -8   3   5       26.28       25.32      1.89 o
  -7   3   5       57.18       49.01      2.25 o
  -6   3   5      131.60      130.22      3.26 o
  -5   3   5       58.16       63.47      2.46 o
  -4   3   5       97.18      100.68      4.47 o
  -3   3   5       78.93       87.92      2.32 o
  -2   3   5      145.87      149.18      2.90 o
  -1   3   5        0.00       -0.10      0.62 o
   0   3   5        3.40        3.05      0.95 o
   1   3   5      100.81      105.93      2.82 o
   2   3   5       22.99       20.62      1.58 o
   3   3   5       21.53       25.05      2.01 o
   4   3   5        1.75        3.19      1.10 o
   5   3   5       52.39       50.37      2.73 o
   6   3   5      141.75      128.99      7.56 o
   7   3   5        2.47        3.64      1.50 o
   8   3   5       28.54       35.76      3.16 o
   9   3   5       43.28       42.45      2.41 o
  10   3   5        0.51       -0.14      1.22 o
  11   3   5       22.44       24.67      2.74 o
  12   3   5       17.14       19.93      3.52 o
  13   3   5        4.68        6.61      2.69 o
  14   3   5        0.23       -0.65      4.48 o
 -12   4   5        0.48        1.14      2.29 o
 -11   4   5        3.33        2.60      1.49 o
 -10   4   5        2.38        3.81      1.35 o
  -9   4   5        0.00        0.24      1.78 o
  -8   4   5        0.45        0.13      1.11 o
  -7   4   5       23.64       21.58      1.89 o
  -6   4   5        6.32        4.99      1.04 o
  -5   4   5        2.96        3.51      0.96 o
  -4   4   5        4.98        6.66      1.20 o
  -3   4   5       22.08       21.39      1.90 o
  -2   4   5        2.01        2.35      1.99 o
  -1   4   5        0.72       -0.06      0.97 o
   0   4   5        4.07        5.46      1.23 o
   1   4   5        0.02        0.15      1.27 o
   2   4   5        1.37        0.30      0.90 o
   3   4   5        3.02        2.21      1.29 o
   4   4   5        1.75        0.08      0.95 o
   5   4   5       61.15       57.71      3.25 o
   6   4   5       19.48       15.15      2.32 o
   7   4   5        4.79        3.06      1.36 o
   8   4   5        2.64        5.17      1.60 o
   9   4   5        0.17        0.03      1.52 o
  10   4   5        0.39        0.67      2.09 o
  11   4   5        0.49        1.81      1.95 o
  -6   5   5        0.42       14.09      6.40 o
  -5   5   5        0.35       -4.28      4.28 o
  -4   5   5        0.63        4.09      5.34 o
  -3   5   5        0.93        4.93      3.33 o
  -2   5   5        1.35        2.19      2.16 o
  -1   5   5        0.00       -0.50      1.35 o
   0   5   5        2.56        0.82      1.67 o
   1   5   5        0.32       -2.07      2.13 o
   2   5   5        0.11       -1.04      3.78 o
   3   5   5        0.97        2.20      2.77 o
   4   5   5        0.07       -2.24      2.24 o
   5   5   5        2.30        2.86      2.91 o
   6   5   5        0.46        0.97      2.55 o
 -18   0   6        3.18        8.10      6.01 o
 -16   0   6       17.82       12.36      6.12 o
 -14   0   6       58.76       59.83      5.34 o
 -12   0   6        6.89        8.11      3.04 o
 -10   0   6       28.80       23.68      2.18 o
  -8   0   6       26.60       28.06      2.04 o
  -6   0   6      124.30      121.56      3.66 o
  -4   0   6      313.14      331.58      5.26 o
  -2   0   6      108.38      109.33      2.35 o
   0   0   6      781.52      827.26     13.89 o
   2   0   6     3469.85     3569.58     51.23 o
   4   0   6        2.42        3.49      0.86 o
   6   0   6      548.02      570.74     11.59 o
   8   0   6       43.47       48.40      3.77 o
  10   0   6      675.89      649.86     19.20 o
  12   0   6      678.16      650.94     20.39 o
  14   0   6        4.58        6.61      3.37 o
  16   0   6        0.01        3.01      5.20 o
 -18   1   6       38.87       60.95     11.75 o
 -17   1   6        0.74       -1.59      2.66 o
 -16   1   6        2.86        0.17      2.54 o
 -15   1   6        2.21        1.98      2.01 o
 -14   1   6       12.31        9.31      2.46 o
 -13   1   6        0.61        0.21      1.35 o
 -12   1   6       41.84       44.03      3.02 o
 -11   1   6        8.67        7.17      1.55 o
 -10   1   6      111.17      104.30      3.03 o
  -9   1   6        3.02        1.96      0.85 o
  -8   1   6        4.65        4.65      0.77 o
  -7   1   6       94.80       85.64      1.94 o
  -6   1   6       47.74       47.96      1.46 o
  -5   1   6       11.48       11.46      0.91 o
  -4   1   6       20.36       19.36      1.13 o
  -3   1   6        0.68        0.20      0.44 o
  -2   1   6        0.67        0.60      0.41 o
  -1   1   6      178.46      189.17      2.64 o
   0   1   6        3.86        4.43      0.53 o
   1   1   6       25.48       24.80      1.11 o
   2   1   6     1977.84     2041.35     22.71 o
   3   1   6      785.31      853.15     10.44 o
   4   1   6       32.06       37.10      1.46 o
   5   1   6       12.45       14.55      1.20 o
   6   1   6      551.63      553.50      7.84 o
   7   1   6       90.96       86.83      3.10 o
   8   1   6       85.44       86.03      2.84 o
   9   1   6       21.91       18.56      1.75 o
  10   1   6       63.29       61.80      3.45 o
  11   1   6      272.26      262.55      6.77 o
  12   1   6       10.22       11.27      2.73 o
  13   1   6        0.05       -0.57      2.02 o
  14   1   6        0.01       -0.59      2.04 o
  15   1   6        0.49        2.39      2.54 o
  16   1   6       16.56       18.28      3.85 o
  17   1   6        7.67       12.11      3.71 o
 -17   2   6        6.74        9.78      4.43 o
 -16   2   6        0.00        0.32      3.49 o
 -15   2   6        0.31        2.60      2.46 o
 -14   2   6       47.91       52.62      4.31 o
 -13   2   6       79.43       84.16      4.09 o
 -12   2   6       80.94       87.41      4.11 o
 -11   2   6       29.60       25.96      2.37 o
 -10   2   6        9.85        8.02      1.31 o
  -9   2   6        7.56        6.50      1.10 o
  -8   2   6        0.40        0.05      0.74 o
  -7   2   6        1.50        2.92      0.69 o
  -6   2   6      297.11      306.27      4.04 o
  -5   2   6      121.96      132.03      2.40 o
  -4   2   6        2.04        1.82      0.65 o
  -3   2   6      258.67      263.77      3.63 o
  -2   2   6        0.09       -0.50      0.50 o
  -1   2   6       86.68       85.99      1.68 o
   0   2   6      200.58      195.95      2.74 o
   1   2   6      479.85      532.60      5.80 o
   2   2   6      361.74      399.32      4.91 o
   3   2   6      691.62      729.64      8.55 o
   4   2   6      196.79      225.58      3.43 o
   5   2   6       21.83       24.19      1.27 o
   6   2   6        9.17       13.54      1.14 o
   7   2   6       26.92       30.87      1.78 o
   8   2   6       48.44       50.68      2.54 o
   9   2   6        6.73        3.72      1.54 o
  10   2   6        0.00        1.12      1.58 o
  11   2   6        5.19        3.80      1.82 o
  12   2   6        1.96        1.79      1.83 o
  13   2   6        1.75        2.90      2.68 o
  14   2   6        0.80        2.02      2.87 o
  15   2   6       11.32       15.70      4.68 o
  16   2   6        0.23        4.13      5.18 o
 -15   3   6        0.25        3.47      2.60 o
 -14   3   6       19.75       18.58      4.41 o
 -13   3   6       45.19       44.73      3.12 o
 -12   3   6        8.66       10.54      1.96 o
 -11   3   6        3.48        3.11      1.28 o
 -10   3   6       61.00       59.27      2.51 o
  -9   3   6       16.43       17.83      1.33 o
  -8   3   6       18.75       17.53      1.69 o
  -7   3   6       50.89       47.92      2.31 o
  -6   3   6       27.05       24.16      1.93 o
  -5   3   6       27.37       23.37      1.78 o
  -4   3   6        3.62        3.80      0.90 o
  -3   3   6        4.10        5.23      1.05 o
  -2   3   6       14.62       15.52      1.40 o
  -1   3   6       10.18       12.38      1.32 o
   0   3   6        2.19        1.39      0.73 o
   1   3   6       41.24       43.29      1.77 o
   2   3   6       58.10       58.26      2.15 o
   3   3   6        3.60        2.99      1.55 o
   4   3   6      258.70      247.37      5.33 o
   5   3   6      392.36      369.84      7.91 o
   6   3   6      106.03       96.55      3.89 o
   7   3   6       26.39       26.26      2.49 o
   8   3   6        0.94        3.28      1.71 o
   9   3   6        8.71       10.25      1.37 o
  10   3   6        9.96        8.93      2.22 o
  11   3   6        0.30        0.03      3.12 o
  12   3   6        0.01        3.27      2.00 o
  13   3   6        3.21        0.96      2.02 o
  14   3   6        1.43       -1.34      2.87 o
 -12   4   6        0.39        3.62      1.92 o
 -11   4   6        2.21        2.27      1.56 o
 -10   4   6        4.81        4.70      2.05 o
  -9   4   6        0.85        2.21      1.91 o
  -8   4   6        0.21        1.17      1.15 o
  -7   4   6        0.61        0.52      1.04 o
  -6   4   6        2.54        2.71      1.74 o
  -5   4   6        0.08        0.65      1.57 o
  -4   4   6        0.49        0.73      1.35 o
  -3   4   6        0.20       -0.03      1.18 o
  -2   4   6        0.70        0.68      0.95 o
  -1   4   6        3.79        4.09      1.07 o
   0   4   6        5.34        4.62      1.07 o
   1   4   6        2.75        4.72      1.17 o
   2   4   6        1.44        1.54      1.05 o
   3   4   6        0.00       -0.55      1.07 o
   4   4   6       42.77       37.38      3.16 o
   5   4   6      112.58      101.89      4.04 o
   6   4   6      139.85      126.44      4.47 o
   7   4   6        6.72        7.24      1.72 o
   8   4   6        3.09        0.97      1.45 o
   9   4   6        1.46        4.01      1.58 o
  10   4   6        2.11        2.99      2.02 o
  11   4   6        0.87       -0.08      1.78 o
  -6   5   6        0.18       -1.62      3.93 o
  -5   5   6        0.54        0.76      2.83 o
  -4   5   6        0.06        0.48      2.58 o
  -3   5   6        0.66       -1.25      2.10 o
  -2   5   6        0.11       -0.62      1.42 o
  -1   5   6        1.08        2.22      1.53 o
   0   5   6        0.09        0.53      1.83 o
   1   5   6        0.01       -1.64      1.64 o
   2   5   6        0.58        2.96      4.77 o
   3   5   6        0.14        4.30      2.62 o
   4   5   6        4.47        4.12      3.21 o
   5   5   6       10.51        2.99      2.75 o
 -17   0   7        1.87        7.92      5.44 o
 -15   0   7        0.01       -2.35      2.35 o
 -13   0   7        0.02        2.45      2.17 o
 -11   0   7       66.09       60.35      5.00 o
  -9   0   7        3.10        6.61      1.41 o
  -7   0   7       92.31       84.68      2.94 o
  -5   0   7       60.56       72.78      2.79 o
  -3   0   7      197.51      238.23      6.48 o
  -1   0   7       68.61       64.96      2.86 o
   1   0   7      793.27      794.45     12.88 o
   3   0   7        8.17        8.18      1.05 o
   5   0   7      913.77      986.67     16.03 o
   7   0   7      172.21      156.78      6.54 o
   9   0   7       31.07       31.77      3.16 o
  11   0   7     2106.03     2134.63     50.53 o
  13   0   7       44.00       50.63      6.28 o
  15   0   7       16.84       15.96      5.81 o
  17   0   7        0.00        0.96      5.01 o
 -18   1   7        0.02        1.33      3.69 o
 -17   1   7        2.34       -0.61      3.83 o
 -16   1   7       11.73       10.09      2.91 o
 -15   1   7        8.64       10.98      2.84 o
 -14   1   7        0.58        3.30      1.72 o
 -13   1   7       68.06       69.43      3.80 o
 -12   1   7       51.63       38.39      3.29 o
 -11   1   7        1.72       -1.39      1.39 o
 -10   1   7        0.01       -1.06      1.06 o
  -9   1   7        0.91        0.02      0.68 o
  -8   1   7        0.07       -0.59      0.59 o
  -7   1   7        9.10        7.62      0.96 o
  -6   1   7      139.33      158.45      2.79 o
  -5   1   7      638.92      711.73      7.81 o
  -4   1   7     2558.76     2711.82     25.00 o
  -3   1   7      317.47      335.84      4.34 o
  -2   1   7        0.03       -0.10      0.41 o
  -1   1   7        0.36        0.59      0.46 o
   0   1   7       23.83       28.10      1.04 o
   1   1   7      204.61      212.86      3.29 o
   2   1   7       30.68       36.60      1.38 o
   3   1   7      126.00      139.07      2.69 o
   4   1   7      253.40      270.80      4.23 o
   5   1   7        0.01       -0.14      0.76 o
   6   1   7       10.89        9.46      1.18 o
   7   1   7        0.00       -0.74      0.74 o
   8   1   7        0.79       -0.77      0.91 o
   9   1   7      157.74      153.08      4.58 o
  10   1   7      655.88      642.45     11.91 o
  11   1   7       51.21       39.98      4.17 o
  12   1   7      149.17      156.10      7.13 o
  13   1   7        2.12        3.03      2.28 o
  14   1   7       25.30       31.49      4.27 o
  15   1   7        0.09        0.00      2.21 o
  16   1   7        1.17        5.93      2.97 o
  17   1   7        5.68        4.96      4.37 o
 -17   2   7        9.24       25.57      7.63 o
 -16   2   7        4.40        7.23      6.90 o
 -15   2   7        1.87       -1.68      2.72 o
 -14   2   7       12.00        7.99      2.65 o
 -13   2   7      112.56      114.54      4.74 o
 -12   2   7       57.75       62.40      5.44 o
 -11   2   7      154.24      157.82      4.25 o
 -10   2   7        6.54        4.02      1.21 o
  -9   2   7       72.40       71.79      3.01 o
  -8   2   7       16.09       17.77      1.42 o
  -7   2   7        1.22        2.02      0.71 o
  -6   2   7      203.49      206.87      3.35 o
  -5   2   7      277.68      290.76      4.54 o
  -4   2   7      194.70      200.78      3.20 o
  -3   2   7        2.67        2.69      0.58 o
  -2   2   7        0.91        2.26      0.49 o
  -1   2   7       36.72       43.25      1.42 o
   0   2   7      336.89      336.60      4.14 o
   1   2   7       93.68      104.61      3.39 o
   2   2   7        1.83        2.37      0.67 o
   3   2   7       34.24       39.88      1.43 o
   4   2   7        0.29        0.77      0.66 o
   5   2   7       26.19       26.76      1.36 o
   6   2   7        3.36        4.15      0.89 o
   7   2   7       17.20       13.91      1.58 o
   8   2   7       56.89       51.60      2.99 o
   9   2   7        2.04        1.74      1.37 o
  10   2   7       27.47       28.65      2.92 o
  11   2   7       14.75       16.43      2.48 o
  12   2   7       20.54       27.54      3.13 o
  13   2   7        6.51       10.20      3.02 o
  14   2   7       15.99       13.16      4.24 o
  15   2   7        9.13        8.45      4.01 o
  16   2   7        0.00        1.19      5.56 o
 -15   3   7        4.43        2.37      2.27 o
 -14   3   7       37.08       37.51      7.60 o
 -13   3   7       68.52       65.79      3.64 o
 -12   3   7       29.99       30.00      3.54 o
 -11   3   7        1.40        1.84      1.30 o
 -10   3   7       36.10       33.18      2.19 o
  -9   3   7       16.55       16.07      1.38 o
  -8   3   7        2.44        1.55      0.98 o
  -7   3   7       12.60       13.66      1.50 o
  -6   3   7        7.54        6.58      1.66 o
  -5   3   7       10.18       10.47      1.46 o
  -4   3   7       10.96       11.72      1.24 o
  -3   3   7       81.17       91.31      2.48 o
  -2   3   7      104.16      101.54      2.72 o
  -1   3   7       82.11       83.42      1.87 o
   0   3   7       18.42       19.43      1.02 o
   1   3   7        2.00        1.38      0.85 o
   2   3   7        3.58        1.66      0.96 o
   3   3   7        0.11       -0.84      0.84 o
   4   3   7        3.00        1.08      1.68 o
   5   3   7       25.05       32.66      2.49 o
   6   3   7        1.56        3.04      1.34 o
   7   3   7        1.78        3.54      1.63 o
   8   3   7        0.05       -0.43      0.91 o
   9   3   7        5.75        3.12      1.78 o
  10   3   7        1.16        0.67      1.56 o
  11   3   7        0.44        1.05      1.71 o
  12   3   7        0.67        2.05      1.92 o
  13   3   7        2.99        1.17      2.84 o
  14   3   7        0.84        2.77      5.27 o
 -12   4   7        0.66        4.39      1.86 o
 -11   4   7        0.72        0.64      1.53 o
 -10   4   7        3.32        0.23      1.42 o
  -9   4   7        0.01        0.57      1.33 o
  -8   4   7        2.35        2.42      1.30 o
  -7   4   7        0.04       -0.42      1.08 o
  -6   4   7        0.01        0.00      1.09 o
  -5   4   7        0.67       -0.03      1.22 o
  -4   4   7        1.09        2.04      1.01 o
  -3   4   7        7.87        7.18      1.75 o
  -2   4   7       38.10       38.80      2.24 o
  -1   4   7       58.32       58.86      3.39 o
   0   4   7        4.27        5.64      2.11 o
   1   4   7        0.01        0.74      1.01 o
   2   4   7        8.07        8.96      2.02 o
   3   4   7        2.66        2.28      1.13 o
   4   4   7        6.65        6.35      1.80 o
   5   4   7        1.59        3.09      1.36 o
   6   4   7       14.48       14.47      2.03 o
   7   4   7        6.19        5.61      1.71 o
   8   4   7       28.99       27.60      2.74 o
   9   4   7        0.06        1.82      1.59 o
  10   4   7        0.01        2.22      1.82 o
  11   4   7        6.36        2.17      2.96 o
  -5   5   7        1.02        2.47      3.69 o
  -4   5   7        0.16        3.01      2.83 o
  -3   5   7        0.29        0.44      2.13 o
  -2   5   7        2.03       -0.93      1.43 o
  -1   5   7        5.29        1.46      1.52 o
   0   5   7        1.32        0.81      1.94 o
   1   5   7        0.17       -1.55      1.94 o
   2   5   7        2.64        5.11      7.84 o
   3   5   7        1.87        5.28      2.65 o
   4   5   7        0.86        1.19      2.74 o
   5   5   7        0.44        7.92      6.88 o
 -18   0   8        0.63       -1.60      5.28 o
 -16   0   8       16.27       21.05      5.03 o
 -14   0   8        4.40        8.68      3.45 o
 -12   0   8       78.81       79.57      6.71 o
 -10   0   8       85.27       74.23      3.58 o
  -8   0   8      541.54      521.50      9.29 o
  -6   0   8      253.50      226.10      4.91 o
  -4   0   8       62.93       82.21      2.98 o
  -2   0   8       41.24       44.58      2.14 o
   0   0   8      438.19      461.17      9.54 o
   2   0   8        0.00        0.31      0.73 o
   4   0   8     3792.75     4213.04     59.73 o
   6   0   8      152.72      187.33      5.01 o
   8   0   8      523.93      530.44     12.65 o
  10   0   8       67.46       68.57      6.15 o
  12   0   8      243.24      212.01     10.38 o
  14   0   8        5.95        6.48      4.52 o
  16   0   8        1.29        6.24      4.77 o
 -17   1   8        0.49        6.64      2.78 o
 -16   1   8        0.04        1.19      2.35 o
 -15   1   8       11.51       15.53      2.60 o
 -14   1   8        5.80        4.88      2.15 o
 -13   1   8        0.45        2.08      1.71 o
 -12   1   8      261.88      262.01      7.07 o
 -11   1   8      385.35      392.64      7.28 o
 -10   1   8       73.18       72.84      3.29 o
  -9   1   8        4.79        3.92      0.99 o
  -8   1   8       26.77       26.06      1.39 o
  -7   1   8        1.33        1.27      0.63 o
  -6   1   8        2.15        3.34      0.77 o
  -5   1   8      218.71      237.17      3.95 o
  -4   1   8      223.45      249.37      3.51 o
  -3   1   8      666.17      680.87      7.69 o
  -2   1   8       58.10       65.00      1.50 o
  -1   1   8      114.44      114.52      1.96 o
   0   1   8        4.99        6.85      0.72 o
   1   1   8        9.19       11.42      0.97 o
   2   1   8       12.13       15.13      1.23 o
   3   1   8     2052.95     2222.53     23.54 o
   4   1   8      118.51      158.46      3.29 o
   5   1   8      748.80      853.43     11.13 o
   6   1   8       20.67       21.66      1.57 o
   7   1   8       36.53       39.98      2.09 o
   8   1   8       16.78       15.37      1.60 o
   9   1   8        5.26        3.52      1.57 o
  10   1   8       70.75       79.15      3.98 o
  11   1   8       24.49       27.92      3.70 o
  12   1   8       80.05       87.70      7.07 o
  13   1   8      168.42      176.98     16.37 o
  14   1   8       45.39       53.72      9.22 o
  15   1   8       12.42       17.85      3.72 o
  16   1   8        2.53        5.35      3.01 o
  17   1   8        2.45        6.83      4.00 o
 -16   2   8       16.61       25.99      5.64 o
 -15   2   8        0.70       -1.06      3.90 o
 -14   2   8        0.04       -2.46      2.46 o
 -13   2   8       34.01       31.52      3.77 o
 -12   2   8       47.97       58.53      3.13 o
 -11   2   8      235.59      243.80      5.45 o
 -10   2   8        2.17        1.78      1.20 o
  -9   2   8       17.15       20.79      1.94 o
  -8   2   8        5.87        6.61      1.03 o
  -7   2   8        9.11        9.66      1.08 o
  -6   2   8        3.02        3.06      1.00 o
  -5   2   8      236.10      236.12      3.32 o
  -4   2   8       37.25       43.45      1.37 o
  -3   2   8        7.71        7.78      0.66 o
  -2   2   8       21.51       23.16      1.09 o
  -1   2   8       61.02       60.82      1.57 o
   0   2   8        0.17       -0.21      0.53 o
   1   2   8        4.40        4.06      0.69 o
   2   2   8        0.62        0.29      0.58 o
   3   2   8       36.70       47.89      1.62 o
   4   2   8       11.74       17.13      1.21 o
   5   2   8       58.70       61.42      2.05 o
   6   2   8       15.92       15.87      1.40 o
   7   2   8       31.90       35.68      2.17 o
   8   2   8        3.07        4.38      1.50 o
   9   2   8       10.66        7.63      1.65 o
  10   2   8       14.70       13.85      2.39 o
  11   2   8        4.07        3.25      2.70 o
  12   2   8       31.20       34.61      4.26 o
  13   2   8       46.88       55.92      9.05 o
  14   2   8       17.30       13.35      8.81 o
  15   2   8        0.07       -2.20      7.51 o
 -15   3   8        0.36        1.73      3.49 o
 -14   3   8        5.16        5.89      2.27 o
 -13   3   8        2.84        2.48      1.57 o
 -12   3   8        5.33        3.84      1.44 o
 -11   3   8        2.82        3.44      1.37 o
 -10   3   8        6.43        3.66      1.35 o
  -9   3   8        9.88       12.12      1.56 o
  -8   3   8        4.47        2.91      0.96 o
  -7   3   8       12.56       12.58      1.17 o
  -6   3   8        0.11       -0.43      0.80 o
  -5   3   8        4.15        4.61      1.27 o
  -4   3   8        2.86        1.96      1.07 o
  -3   3   8        4.44        4.70      0.83 o
  -2   3   8        9.30        8.92      0.90 o
  -1   3   8       20.60       21.14      1.67 o
   0   3   8        1.88        2.16      0.66 o
   1   3   8        0.04        0.08      0.58 o
   2   3   8        4.15        3.18      1.10 o
   3   3   8        0.01       -1.89      1.89 o
   4   3   8       34.06       34.67      2.46 o
   5   3   8        0.42        0.55      1.16 o
   6   3   8        8.81        7.42      1.22 o
   7   3   8        6.19        4.98      1.04 o
   8   3   8        7.24        7.36      3.35 o
   9   3   8        0.01        0.72      1.30 o
  10   3   8        4.05        6.82      2.23 o
  11   3   8        2.23        1.27      1.80 o
  12   3   8        0.11       -1.01      1.98 o
  13   3   8        0.37       -1.35      5.98 o
  14   3   8        0.38       -0.75      3.96 o
 -11   4   8        0.23        1.43      1.54 o
 -10   4   8        0.02        1.56      1.47 o
  -9   4   8        7.40        7.46      1.85 o
  -8   4   8       18.97       20.60      2.06 o
  -7   4   8        8.24        9.43      1.62 o
  -6   4   8        0.25       -1.33      1.33 o
  -5   4   8        4.02        3.29      1.90 o
  -4   4   8        0.71       -0.37      0.95 o
  -3   4   8        1.03       -0.65      1.00 o
  -2   4   8        6.03        6.67      1.39 o
  -1   4   8        0.53        0.32      1.09 o
   0   4   8        1.38        1.44      1.22 o
   1   4   8        0.31        2.66      1.18 o
   2   4   8        3.43        3.15      1.11 o
   3   4   8        0.43        1.56      1.12 o
   4   4   8        3.87        2.57      1.33 o
   5   4   8        5.54        5.37      1.96 o
   6   4   8       21.96       16.50      2.25 o
   7   4   8       68.72       79.61      6.21 o
   8   4   8        9.12        8.99      3.04 o
   9   4   8        0.49        3.37      1.82 o
  10   4   8        7.27        9.87      2.35 o
  -5   5   8        0.01        3.26      1.45 o
  -4   5   8        0.65        1.77      1.68 o
  -3   5   8        0.05        0.41      1.46 o
  -2   5   8        0.75        0.40      1.47 o
  -1   5   8        0.54        0.08      1.50 o
   0   5   8        1.65        2.05      2.04 o
   1   5   8       22.80       23.42      2.39 o
   2   5   8        4.00        7.97      2.50 o
   3   5   8        2.10        2.48      1.27 o
   4   5   8        0.01       -2.50      2.50 o
 -17   0   9       10.73       14.55      4.63 o
 -15   0   9       22.87       28.60      6.56 o
 -13   0   9        1.40        2.76      2.30 o
 -11   0   9      402.43      393.18     10.24 o
  -9   0   9        1.14       -0.08      1.12 o
  -7   0   9       10.19        7.45      1.27 o
  -5   0   9      221.34      237.86      6.66 o
  -3   0   9     9296.55    10005.21    137.86 o
  -1   0   9     1698.69     1689.49     58.98 o
   1   0   9      255.62      257.34      6.46 o
   3   0   9      431.52      471.28      8.82 o
   5   0   9      376.00      383.47      7.93 o
   7   0   9        1.04        0.97      2.27 o
   9   0   9        2.10       -1.67      2.98 o
  11   0   9      275.77      275.52     12.02 o
  13   0   9      251.46      236.87     15.65 o
  15   0   9        3.71       16.22      6.85 o
  17   0   9        4.43        8.63      5.54 o
 -17   1   9        3.45        2.23      2.71 o
 -16   1   9        0.08        2.58      1.99 o
 -15   1   9        1.80        4.90      2.36 o
 -14   1   9        0.02        3.53      1.93 o
 -13   1   9        2.44        1.92      1.67 o
 -12   1   9       78.84       75.04      4.16 o
 -11   1   9      164.28      171.95      4.24 o
 -10   1   9      388.96      391.03      6.59 o
  -9   1   9       28.61       31.83      2.67 o
  -8   1   9       69.99       77.04      2.13 o
  -7   1   9       46.88       52.46      1.97 o
  -6   1   9        7.86        8.22      0.94 o
  -5   1   9       74.07       78.90      2.04 o
  -4   1   9      246.47      301.07      4.90 o
  -3   1   9      102.96      120.83      2.71 o
  -2   1   9      926.02      988.61     10.95 o
  -1   1   9       57.04       59.95      1.48 o
   0   1   9       53.96       62.31      1.62 o
   1   1   9       82.49       99.78      3.06 o
   2   1   9       10.03       15.73      1.18 o
   3   1   9        8.67        6.86      0.96 o
   4   1   9       57.17       66.11      2.26 o
   5   1   9       75.20       77.13      2.46 o
   6   1   9       66.96       77.20      2.73 o
   7   1   9      127.03      131.43      3.46 o
   8   1   9       34.33       32.28      2.30 o
   9   1   9        8.48        5.78      1.67 o
  10   1   9       56.55       55.80      3.49 o
  11   1   9       18.64       14.78      3.34 o
  12   1   9      228.75      229.41     12.76 o
  13   1   9      198.20      211.89     12.70 o
  14   1   9        9.55       12.62      3.04 o
  15   1   9        1.65        5.11      4.45 o
  16   1   9        0.16        0.80      4.11 o
 -16   2   9        1.03        2.10      3.53 o
 -15   2   9        0.35       -0.56      3.49 o
 -14   2   9       13.96       16.45      3.00 o
 -13   2   9       24.26       29.21      2.78 o
 -12   2   9      129.31      132.33      4.20 o
 -11   2   9      107.50      119.88      4.28 o
 -10   2   9       22.89       23.59      2.54 o
  -9   2   9       26.56       28.30      2.73 o
  -8   2   9        2.59        3.50      1.02 o
  -7   2   9       20.57       21.37      1.55 o
  -6   2   9       98.90       98.13      2.31 o
  -5   2   9       31.06       30.86      1.34 o
  -4   2   9        2.16        2.66      0.66 o
  -3   2   9       71.46       69.70      1.76 o
  -2   2   9       23.18       27.79      1.28 o
  -1   2   9       45.64       44.60      1.58 o
   0   2   9       57.91       57.87      1.61 o
   1   2   9        7.96       10.22      1.08 o
   2   2   9       19.52       21.45      1.26 o
   3   2   9        0.00        1.05      0.67 o
   4   2   9        4.43        4.87      0.88 o
   5   2   9       13.30       12.62      1.20 o
   6   2   9        4.17        3.33      1.11 o
   7   2   9       20.60       23.20      2.16 o
   8   2   9        0.08       -0.08      1.27 o
   9   2   9        0.19        1.62      1.43 o
  10   2   9       11.88       12.24      2.36 o
  11   2   9        8.98       10.98      2.30 o
  12   2   9       36.90       44.12      5.60 o
  13   2   9       16.50       26.53      6.84 o
  14   2   9       19.98       24.64      5.16 o
  15   2   9        4.69       14.04      4.62 o
 -14   3   9        6.04        7.14      2.24 o
 -13   3   9        0.77        2.14      1.55 o
 -12   3   9        8.37        8.06      1.69 o
 -11   3   9        1.55       -0.56      1.23 o
 -10   3   9        3.98        3.69      1.32 o
  -9   3   9       36.15       32.70      2.19 o
  -8   3   9        3.22        3.92      0.99 o
  -7   3   9       15.67       13.17      1.36 o
  -6   3   9        4.80        4.28      0.97 o
  -5   3   9        8.72        8.25      1.11 o
  -4   3   9        0.99        1.42      0.77 o
  -3   3   9       14.97       18.65      1.24 o
  -2   3   9        2.58        3.11      0.99 o
  -1   3   9        0.01        0.38      0.70 o
   0   3   9        3.78        3.73      0.84 o
   1   3   9        7.07        6.09      1.00 o
   2   3   9        8.88       10.30      0.96 o
   3   3   9        0.55       -0.52      0.92 o
   4   3   9       16.09       14.31      1.24 o
   5   3   9        5.42        4.51      1.00 o
   6   3   9       12.13       10.65      1.27 o
   7   3   9        6.87        6.10      1.25 o
   8   3   9        7.59        6.90      1.61 o
   9   3   9        5.66        8.03      1.85 o
  10   3   9       14.34       12.55      2.33 o
  11   3   9        0.77        2.92      1.96 o
  12   3   9        1.59        3.66      2.08 o
  13   3   9       15.59       17.78      4.15 o
 -11   4   9        1.39        2.92      1.60 o
 -10   4   9        0.82       -0.41      1.80 o
  -9   4   9        2.95        1.84      1.40 o
  -8   4   9        6.93        7.15      1.65 o
  -7   4   9        6.57        9.09      1.60 o
  -6   4   9       13.03       12.62      1.83 o
  -5   4   9       18.01       19.13      1.98 o
  -4   4   9        1.32        1.62      1.17 o
  -3   4   9        0.99        2.50      1.04 o
  -2   4   9        0.23        0.45      1.04 o
  -1   4   9        3.64        1.77      1.31 o
   0   4   9       35.51       37.56      3.26 o
   1   4   9        5.50        6.51      1.51 o
   2   4   9        0.87        1.82      1.39 o
   3   4   9        5.45        4.79      1.42 o
   4   4   9        5.99        6.35      1.60 o
   5   4   9        0.50       -1.17      1.17 o
   6   4   9        7.22        8.06      1.87 o
   7   4   9        0.36        2.57      1.55 o
   8   4   9        1.83        1.55      1.58 o
   9   4   9        5.73       10.64      2.55 o
  10   4   9        5.52        8.33      2.49 o
  -4   5   9        4.45        4.19      1.83 o
  -3   5   9        0.03        0.19      1.58 o
  -2   5   9        0.05        0.52      1.58 o
  -1   5   9        2.85        3.09      1.38 o
   0   5   9       16.69       15.19      2.40 o
   1   5   9        1.23        1.48      1.62 o
   2   5   9        3.35       -0.18      1.38 o
   3   5   9        0.04        0.08      3.14 o
 -16   0  10        0.00        4.63      3.63 o
 -14   0  10        3.96        6.41      2.71 o
 -12   0  10        4.72        5.27      2.90 o
 -10   0  10     2243.00     2184.08     34.88 o
  -8   0  10      668.14      648.85     11.18 o
  -6   0  10       36.80       50.65      2.89 o
  -4   0  10       95.52      124.45      4.96 o
  -2   0  10     1873.78     2025.05     30.03 o
   0   0  10      146.22      145.00      4.60 o
   2   0  10        0.13       -0.76      0.76 o
   4   0  10      575.31      600.47     10.98 o
   6   0  10     1060.08     1191.78     19.68 o
   8   0  10        2.99        3.58      1.72 o
  10   0  10        4.12       -3.74      3.74 o
  12   0  10       13.21       16.81      6.39 o
  14   0  10        5.40        2.33      3.95 o
  16   0  10        0.03        6.22      5.22 o
 -17   1  10        6.42        4.68      2.66 o
 -16   1  10        0.65        5.45      2.13 o
 -15   1  10        0.56        1.79      1.93 o
 -14   1  10       10.05       17.40      3.10 o
 -13   1  10        0.50        5.74      2.12 o
 -12   1  10        2.94        2.61      1.64 o
 -11   1  10      140.44      140.44      4.14 o
 -10   1  10       49.10       55.33      3.32 o
  -9   1  10      646.16      643.32      9.09 o
  -8   1  10       32.06       27.85      1.59 o
  -7   1  10      216.83      210.49      4.47 o
  -6   1  10       21.95       25.30      1.47 o
  -5   1  10        2.48        2.67      0.79 o
  -4   1  10      351.56      365.08      5.82 o
  -3   1  10      134.45      161.04      3.11 o
  -2   1  10        0.01        0.10      0.51 o
  -1   1  10       39.34       43.60      1.47 o
   0   1  10       41.51       45.29      1.54 o
   1   1  10       39.47       36.63      1.76 o
   2   1  10      114.00      107.36      2.58 o
   3   1  10       55.44       60.80      2.20 o
   4   1  10       15.32       17.03      1.42 o
   5   1  10      280.40      317.39      5.53 o
   6   1  10      361.14      381.26      6.42 o
   7   1  10       21.42       27.67      1.93 o
   8   1  10       30.19       35.37      2.48 o
   9   1  10       32.87       30.78      2.79 o
  10   1  10       11.46        9.62      2.62 o
  11   1  10       40.15       45.26      5.41 o
  12   1  10        3.84        5.63      2.47 o
  13   1  10       30.95       40.64      4.78 o
  14   1  10       22.70       29.08      4.47 o
  15   1  10        3.19        3.08      2.71 o
  16   1  10        0.16        6.57      3.12 o
 -16   2  10        3.09        3.43      3.61 o
 -15   2  10        0.03        1.60      3.26 o
 -14   2  10       11.90       12.36      2.49 o
 -13   2  10        2.50        2.76      1.87 o
 -12   2  10       26.95       29.36      3.09 o
 -11   2  10        8.74       11.00      1.92 o
 -10   2  10        9.00       10.94      2.69 o
  -9   2  10       20.87       20.20      1.88 o
  -8   2  10        1.49        0.78      1.20 o
  -7   2  10       22.96       25.23      1.71 o
  -6   2  10        9.29        8.57      1.07 o
  -5   2  10       21.67       25.09      1.44 o
  -4   2  10        2.56        1.22      0.65 o
  -3   2  10        7.61        6.34      0.76 o
  -2   2  10        4.94        4.22      1.08 o
  -1   2  10        9.04        6.03      1.11 o
   0   2  10        4.40        4.54      0.82 o
   1   2  10        5.50        5.00      0.80 o
   2   2  10        2.83        3.61      0.76 o
   3   2  10        7.57        7.42      0.94 o
   4   2  10       25.09       27.04      1.69 o
   5   2  10       43.98       49.09      2.19 o
   6   2  10      183.82      176.63      4.34 o
   7   2  10       20.82       26.33      2.33 o
   8   2  10        0.43        0.86      1.29 o
   9   2  10        3.28        3.54      1.95 o
  10   2  10        5.28        5.06      1.96 o
  11   2  10        1.89        1.94      2.86 o
  12   2  10       25.54       37.02      5.52 o
  13   2  10       10.68       12.48      3.97 o
  14   2  10       42.46       52.55      6.94 o
  15   2  10       35.32       28.03      5.79 o
 -14   3  10        7.52       13.88      2.54 o
 -13   3  10        3.50        3.66      1.91 o
 -12   3  10        0.02        1.83      1.51 o
 -11   3  10        0.71        3.38      1.43 o
 -10   3  10        7.94        8.35      1.81 o
  -9   3  10       13.06       16.90      1.59 o
  -8   3  10        1.85        2.49      1.58 o
  -7   3  10        0.04       -0.71      1.01 o
  -6   3  10        0.14       -0.85      0.85 o
  -5   3  10        3.08        3.59      1.01 o
  -4   3  10        5.02        5.96      1.06 o
  -3   3  10       17.94       22.08      1.48 o
  -2   3  10       12.09       14.25      1.20 o
  -1   3  10        3.82        3.82      0.92 o
   0   3  10        6.16        6.62      0.99 o
   1   3  10        1.90        1.37      0.86 o
   2   3  10        1.00        1.33      0.89 o
   3   3  10       21.11       21.09      1.51 o
   4   3  10       22.02       21.80      1.58 o
   5   3  10        1.23        0.48      0.92 o
   6   3  10       18.78       18.67      1.80 o
   7   3  10        0.49        0.90      1.42 o
   8   3  10        3.26        4.45      1.44 o
   9   3  10       16.89       16.11      2.79 o
  10   3  10        2.60        2.24      1.82 o
  11   3  10       14.12       12.44      2.63 o
  12   3  10        3.92        3.60      3.87 o
  13   3  10       14.69       19.54      4.31 o
 -11   4  10        0.00        1.43      2.34 o
 -10   4  10        0.60        0.88      1.53 o
  -9   4  10        0.50        1.67      1.45 o
  -8   4  10        0.27        0.72      1.38 o
  -7   4  10       15.15       13.08      3.02 o
  -6   4  10        3.22        1.37      1.64 o
  -5   4  10       17.57       17.75      1.99 o
  -4   4  10        0.07        1.41      1.22 o
  -3   4  10        1.50        1.08      1.07 o
  -2   4  10        0.01        0.90      1.02 o
  -1   4  10        4.61        7.17      2.37 o
   0   4  10        0.04        0.11      1.18 o
   1   4  10       12.87       12.53      1.86 o
   2   4  10       33.26       36.23      2.53 o
   3   4  10       47.14       50.82      3.03 o
   4   4  10       20.84       18.19      2.95 o
   5   4  10        0.27        0.19      2.08 o
   6   4  10        0.00       -1.42      1.42 o
   7   4  10        0.00        0.82      1.56 o
   8   4  10        3.85        1.94      1.80 o
   9   4  10        0.27        3.29      2.57 o
  10   4  10        0.17        1.01      2.27 o
  -3   5  10        1.48        1.45      1.72 o
  -2   5  10        0.67        1.45      1.39 o
  -1   5  10        0.03       -0.23      1.32 o
   0   5  10        1.32        4.65      1.58 o
   1   5  10        0.97        1.19      1.51 o
   2   5  10        2.45        1.69      1.43 o
 -17   0  11       19.98       24.06      5.24 o
 -15   0  11        9.66        8.96      5.50 o
 -13   0  11       13.12       12.69      6.44 o
 -11   0  11       28.26       41.71      6.82 o
  -9   0  11     1472.85     1404.21     23.83 o
  -7   0  11      300.55      297.80      6.47 o
  -5   0  11      105.11      100.49      7.34 o
  -3   0  11       40.50       54.98      3.37 o
  -1   0  11      769.80      832.80     16.32 o
   1   0  11        7.43       12.35      1.78 o
   3   0  11      138.14      152.63      4.41 o
   5   0  11       27.27       31.26      2.51 o
   7   0  11        8.53        8.00      2.01 o
   9   0  11        0.25        0.80      3.39 o
  11   0  11       68.19       65.64      6.73 o
  13   0  11        4.36        5.85      7.43 o
  15   0  11       16.63       18.80      6.34 o
 -17   1  11        0.84        5.85      2.61 o
 -16   1  11       14.78       21.93      5.34 o
 -15   1  11        7.91        8.94      2.80 o
 -14   1  11       10.44       14.37      4.21 o
 -13   1  11       10.31       18.17      2.84 o
 -12   1  11        3.52        3.08      1.67 o
 -11   1  11       49.64       50.86      3.54 o
 -10   1  11      426.38      420.53      7.07 o
  -9   1  11        0.72        1.78      1.26 o
  -8   1  11       66.33       68.55      2.87 o
  -7   1  11        1.57        1.39      0.78 o
  -6   1  11       49.02       46.35      1.82 o
  -5   1  11      283.01      284.93      4.63 o
  -4   1  11       95.97      102.88      2.65 o
  -3   1  11      234.78      254.54      4.16 o
  -2   1  11      706.04      746.15      9.29 o
  -1   1  11     1317.51     1426.67     14.85 o
   0   1  11      645.80      678.62      8.53 o
   1   1  11        5.74        7.56      1.00 o
   2   1  11        6.43        6.44      1.01 o
   3   1  11       20.30       22.74      1.55 o
   4   1  11      118.15      116.26      3.03 o
   5   1  11        7.38        6.51      1.11 o
   6   1  11       21.82       23.68      1.81 o
   7   1  11        9.36        7.82      1.48 o
   8   1  11       13.06        8.53      1.75 o
   9   1  11        0.00        0.53      1.30 o
  10   1  11        0.52        3.04      2.06 o
  11   1  11       23.01       28.16      4.00 o
  12   1  11       14.36       21.61      3.76 o
  13   1  11       13.51        9.64      5.14 o
  14   1  11       14.31       13.06      3.51 o
  15   1  11       21.79       18.23      7.24 o
  16   1  11        1.89        2.35      4.18 o
 -16   2  11        0.14       -3.65      3.65 o
 -15   2  11        1.71        2.56      2.56 o
 -14   2  11        0.02        1.01      2.05 o
 -13   2  11        0.12       -0.87      2.05 o
 -12   2  11       14.24       17.61      4.15 o
 -11   2  11        0.41       -0.42      1.41 o
 -10   2  11        0.09       -0.04      1.17 o
  -9   2  11       15.49       16.91      1.76 o
  -8   2  11       64.62       56.71      2.88 o
  -7   2  11       12.22       10.73      1.45 o
  -6   2  11        7.07        8.21      1.22 o
  -5   2  11        1.63        1.07      0.80 o
  -4   2  11        2.61        1.75      0.88 o
  -3   2  11       12.08       13.77      1.07 o
  -2   2  11       46.16       49.96      1.78 o
  -1   2  11       22.99       24.08      1.59 o
   0   2  11      331.98      326.95      9.16 o
   1   2  11       11.93       12.80      1.12 o
   2   2  11        0.14        0.29      0.66 o
   3   2  11        4.43        2.69      0.84 o
   4   2  11        1.36        0.43      0.86 o
   5   2  11       29.54       25.25      1.97 o
   6   2  11       50.58       52.76      3.04 o
   7   2  11        0.01       -0.12      1.21 o
   8   2  11       75.74       75.07      4.15 o
   9   2  11        1.63        2.71      1.72 o
  10   2  11       26.93       30.58      4.84 o
  11   2  11        4.39        3.24      3.68 o
  12   2  11       11.14       11.27      4.09 o
  13   2  11       13.98       18.21      4.35 o
  14   2  11       81.41       82.02      8.29 o
  15   2  11       17.52       19.66      5.02 o
 -14   3  11        0.07       -1.91      1.91 o
 -13   3  11        4.93        3.47      2.00 o
 -12   3  11        3.31        3.28      1.61 o
 -11   3  11        0.18        1.95      1.47 o
 -10   3  11        2.65        4.37      1.34 o
  -9   3  11        7.11        5.72      1.44 o
  -8   3  11        1.85        1.53      1.41 o
  -7   3  11        4.26        4.53      1.55 o
  -6   3  11        1.83        0.97      1.14 o
  -5   3  11       12.74       11.47      1.39 o
  -4   3  11      128.58      129.93      3.43 o
  -3   3  11       62.98       73.69      2.47 o
  -2   3  11        6.22        6.05      1.13 o
  -1   3  11       42.80       43.68      1.99 o
   0   3  11       27.39       29.10      1.74 o
   1   3  11       10.53       10.98      1.36 o
   2   3  11        0.85        0.14      0.90 o
   3   3  11        6.23        5.53      1.23 o
   4   3  11        5.11        6.57      1.18 o
   5   3  11        8.79        8.17      2.25 o
   6   3  11        1.06        2.50      1.24 o
   7   3  11        0.49        1.65      1.25 o
   8   3  11       30.08       25.67      3.44 o
   9   3  11        2.13        3.60      1.86 o
  10   3  11        1.40        2.87      1.94 o
  11   3  11       13.31       17.85      2.88 o
  12   3  11        4.96        0.82      2.94 o
  13   3  11        0.01        1.08      3.08 o
 -10   4  11        0.01       -0.41      1.53 o
  -9   4  11        0.03        0.89      2.22 o
  -8   4  11        3.67        4.66      1.57 o
  -7   4  11       11.17       15.26      2.41 o
  -6   4  11        2.19        0.04      1.48 o
  -5   4  11       67.87       74.55      3.42 o
  -4   4  11      104.15      106.21      3.79 o
  -3   4  11       61.76       68.98      3.47 o
  -2   4  11        7.73        9.26      1.46 o
  -1   4  11        3.53        5.40      1.56 o
   0   4  11        0.43        2.65      1.28 o
   1   4  11        0.46        1.01      1.84 o
   2   4  11        2.60        0.64      1.31 o
   3   4  11        7.81        9.03      1.77 o
   4   4  11        5.38        8.53      1.78 o
   5   4  11        0.01        0.65      2.02 o
   6   4  11        0.03        0.63      1.58 o
   7   4  11        0.08       -1.56      1.56 o
   8   4  11        0.07        2.46      2.00 o
   9   4  11        0.08        3.80      2.13 o
  -2   5  11        0.56       -0.06      1.84 o
  -1   5  11        0.02        0.59      1.76 o
   0   5  11        0.01        3.14      1.49 o
   1   5  11        0.34        4.45      3.18 o
 -16   0  12       47.88       64.19     11.54 o
 -14   0  12        3.64        4.14      2.46 o
 -12   0  12       10.27       13.48      2.87 o
 -10   0  12       23.32       33.05      3.84 o
  -8   0  12     1070.07     1074.24     21.62 o
  -6   0  12      178.70      182.09      6.27 o
  -4   0  12        9.68        7.45      1.76 o
  -2   0  12      435.64      494.92      9.57 o
   0   0  12       16.37       11.77      2.21 o
   2   0  12      210.31      193.03      6.03 o
   4   0  12        1.88        1.00      0.96 o
   6   0  12        4.18        4.01      1.31 o
   8   0  12        6.24        4.34      2.62 o
  10   0  12        0.32       -0.22      2.37 o
  12   0  12       16.93       19.87      4.33 o
  14   0  12       26.96       22.62      7.57 o
  16   0  12        1.12        7.94      5.89 o
 -17   1  12       11.81       18.03      3.33 o
 -16   1  12        0.02        4.67      2.35 o
 -15   1  12        5.52        8.55      2.72 o
 -14   1  12        0.20        0.20      2.01 o
 -13   1  12        5.38        1.87      1.94 o
 -12   1  12       13.43       11.99      3.46 o
 -11   1  12       51.22       49.31      3.17 o
 -10   1  12       67.13       67.19      3.14 o
  -9   1  12      230.25      229.85      4.86 o
  -8   1  12      766.33      745.54     10.99 o
  -7   1  12      341.07      334.63      4.95 o
  -6   1  12      177.00      175.05      3.36 o
  -5   1  12       11.84        9.68      1.20 o
  -4   1  12        0.06        0.39      0.68 o
  -3   1  12       16.16       18.37      1.27 o
  -2   1  12       67.77       76.57      2.03 o
  -1   1  12      142.60      152.55      3.32 o
   0   1  12      130.33      136.98      2.71 o
   1   1  12       13.64       10.68      1.19 o
   2   1  12        2.87        1.54      0.83 o
   3   1  12        9.47        7.29      1.09 o
   4   1  12        0.61       -0.11      0.75 o
   5   1  12        0.03        0.09      0.86 o
   6   1  12       32.75       32.23      2.27 o
   7   1  12      136.60      135.12      4.50 o
   8   1  12        6.42        7.32      1.71 o
   9   1  12        1.19       -0.04      1.54 o
  10   1  12        0.20        0.58      1.64 o
  11   1  12        0.28       -2.72      3.21 o
  12   1  12        0.25        1.07      2.26 o
  13   1  12        2.97        6.60      2.74 o
  14   1  12        6.63       10.64      3.17 o
  15   1  12        3.14        5.66      3.12 o
 -16   2  12        0.31        4.41      4.03 o
 -15   2  12        4.16        3.31      2.75 o
 -14   2  12        4.04        4.96      2.42 o
 -13   2  12        0.08       -1.95      1.95 o
 -12   2  12        9.51        8.76      2.08 o
 -11   2  12        2.90        3.57      1.51 o
 -10   2  12        0.92        0.30      1.21 o
  -9   2  12       20.06       20.21      1.96 o
  -8   2  12      118.93      111.10      3.80 o
  -7   2  12      281.85      276.89      5.90 o
  -6   2  12        1.96        0.18      1.03 o
  -5   2  12        9.79        8.35      1.19 o
  -4   2  12       31.71       32.81      1.76 o
  -3   2  12      110.69      116.14      2.65 o
  -2   2  12       21.29       22.48      1.40 o
  -1   2  12       52.05       58.15      1.88 o
   0   2  12       12.34       13.00      1.15 o
   1   2  12        0.38       -0.01      0.71 o
   2   2  12       35.48       35.21      1.85 o
   3   2  12       11.69       16.31      1.35 o
   4   2  12       43.45       37.22      2.43 o
   5   2  12       45.31       35.04      2.50 o
   6   2  12        7.57        1.91      1.30 o
   7   2  12      146.86      137.43      4.56 o
   8   2  12       35.91       35.49      3.23 o
   9   2  12       25.14       26.84      4.11 o
  10   2  12        0.69        2.93      2.96 o
  11   2  12        7.27        3.88      3.24 o
  12   2  12       19.45       15.09      4.17 o
  13   2  12        9.22       12.14      5.21 o
  14   2  12       13.18       22.87      5.09 o
 -14   3  12        0.68        3.31      2.62 o
 -13   3  12        0.22        2.65      2.06 o
 -12   3  12        5.89        6.07      1.94 o
 -11   3  12        1.11        1.51      1.32 o
 -10   3  12        7.16        2.78      1.43 o
  -9   3  12        0.00        0.66      1.21 o
  -8   3  12       18.41       20.89      2.35 o
  -7   3  12       11.76       13.10      1.93 o
  -6   3  12        1.22        1.37      1.17 o
  -5   3  12       56.26       52.24      2.61 o
  -4   3  12        4.78        5.54      1.50 o
  -3   3  12       18.87       23.74      1.89 o
  -2   3  12        0.17        2.66      1.08 o
  -1   3  12        0.30        1.78      1.00 o
   0   3  12        0.00       -0.60      1.03 o
   1   3  12        3.12        1.87      1.13 o
   2   3  12       27.25       27.68      2.07 o
   3   3  12       45.98       51.71      2.70 o
   4   3  12       90.14       86.88      3.41 o
   5   3  12       91.59       85.98      4.06 o
   6   3  12       66.35       68.93      3.29 o
   7   3  12       26.44       23.62      2.75 o
   8   3  12       11.88       11.59      2.37 o
   9   3  12       19.41       20.87      2.87 o
  10   3  12        3.19        5.41      2.18 o
  11   3  12        2.30        5.50      3.85 o
  12   3  12        0.01       -1.67      2.81 o
 -10   4  12        1.65        3.32      2.13 o
  -9   4  12        1.34       -0.04      1.46 o
  -8   4  12        0.86        1.02      1.46 o
  -7   4  12        0.48       -0.47      1.75 o
  -6   4  12        0.00       -1.53      1.53 o
  -5   4  12       12.08        9.52      1.86 o
  -4   4  12       64.45       66.08      3.50 o
  -3   4  12       25.66       28.15      2.15 o
  -2   4  12        3.17        3.67      1.70 o
  -1   4  12        3.63        2.85      1.14 o
   0   4  12        4.28        5.82      1.48 o
   1   4  12        0.56        0.96      1.09 o
   2   4  12        0.09        1.37      1.30 o
   3   4  12        1.61        1.26      1.44 o
   4   4  12       14.92       10.94      2.82 o
   5   4  12        4.14        6.22      1.91 o
   6   4  12        0.07        0.54      1.55 o
   7   4  12        0.24       -1.20      1.57 o
   8   4  12        9.36       12.01      2.71 o
   9   4  12        0.17        1.37      2.16 o
 -17   0  13        0.00        0.65      5.13 o
 -15   0  13       31.85       41.00     10.72 o
 -13   0  13       34.24       33.91      4.39 o
 -11   0  13        9.42        8.88      2.90 o
  -9   0  13      361.20      345.19     10.41 o
  -7   0  13      165.33      163.86      6.04 o
  -5   0  13      114.55      107.14      6.34 o
  -3   0  13      800.52      831.49     17.14 o
  -1   0  13       10.72       14.08      3.10 o
   1   0  13      102.51       99.22      4.21 o
   3   0  13       55.82       57.22      3.06 o
   5   0  13       24.71       22.06      2.25 o
   7   0  13        0.02       -0.26      2.60 o
   9   0  13        0.08       -1.53      2.21 o
  11   0  13        1.97        4.20      3.00 o
  13   0  13       40.57       59.00     10.25 o
  15   0  13        0.01        4.07      5.22 o
 -16   1  13        1.36        4.57      2.83 o
 -15   1  13        9.34       12.20      2.94 o
 -14   1  13        4.57        9.19      2.55 o
 -13   1  13       15.84       13.18      2.77 o
 -12   1  13        0.03        0.60      1.70 o
 -11   1  13        0.25        1.05      1.39 o
 -10   1  13       42.89       48.97      2.84 o
  -9   1  13       40.23       42.92      2.61 o
  -8   1  13      195.76      181.72      4.02 o
  -7   1  13      390.55      365.36      5.97 o
  -6   1  13        6.29        5.69      0.97 o
  -5   1  13       75.96       77.88      2.00 o
  -4   1  13        5.47        5.31      0.88 o
  -3   1  13       12.35       15.81      1.18 o
  -2   1  13       31.25       23.89      1.78 o
  -1   1  13       27.99       29.51      1.51 o
   0   1  13        1.88        3.28      0.85 o
   1   1  13      247.97      233.60      5.39 o
   2   1  13       30.11       24.42      1.70 o
   3   1  13        0.40        0.72      0.82 o
   4   1  13        0.52        1.09      0.86 o
   5   1  13       10.06       11.21      1.50 o
   6   1  13       11.90        8.72      1.47 o
   7   1  13       30.72       26.28      2.49 o
   8   1  13       53.83       52.95      3.94 o
   9   1  13        9.22        9.70      2.62 o
  10   1  13        1.17        6.89      2.49 o
  11   1  13        5.46        3.02      2.43 o
  12   1  13        2.38        2.68      2.47 o
  13   1  13       22.96       25.48      4.25 o
  14   1  13        4.57        5.16      2.98 o
  15   1  13        1.27        2.75      2.94 o
 -15   2  13        9.05        7.92      2.97 o
 -14   2  13        5.30        5.97      3.19 o
 -13   2  13        0.73        1.41      1.75 o
 -12   2  13        2.46        3.20      1.71 o
 -11   2  13        0.25       -0.17      1.55 o
 -10   2  13       11.15        9.06      1.71 o
  -9   2  13        1.39        0.60      1.39 o
  -8   2  13       79.97       77.18      3.40 o
  -7   2  13       25.18       27.05      2.33 o
  -6   2  13        2.14        5.74      1.36 o
  -5   2  13        7.33        6.97      1.37 o
  -4   2  13       10.35        8.01      1.32 o
  -3   2  13      246.47      248.56      4.37 o
  -2   2  13      283.14      280.89      4.46 o
  -1   2  13      376.12      371.62      5.91 o
   0   2  13      175.32      171.64      3.39 o
   1   2  13      257.28      240.96      5.97 o
   2   2  13       18.33       18.59      1.63 o
   3   2  13       76.95       77.48      2.95 o
   4   2  13       24.09       24.83      2.17 o
   5   2  13        1.65        0.91      1.20 o
   6   2  13       25.42       18.32      2.15 o
   7   2  13        4.60        3.45      2.24 o
   8   2  13        1.05        1.45      1.64 o
   9   2  13       20.48       24.35      3.52 o
  10   2  13        2.25        1.51      3.27 o
  11   2  13        0.55       -2.69      2.72 o
  12   2  13       12.14       12.85      4.30 o
  13   2  13        3.44        5.66      4.62 o
  14   2  13        2.17        7.33      4.79 o
 -13   3  13        0.74        1.74      2.09 o
 -12   3  13        6.13        6.40      1.83 o
 -11   3  13        1.62        1.10      1.51 o
 -10   3  13        9.62        8.45      1.84 o
  -9   3  13        1.67        1.92      1.40 o
  -8   3  13        4.55        0.93      1.52 o
  -7   3  13       17.37       19.66      2.27 o
  -6   3  13        2.94        2.21      1.51 o
  -5   3  13       18.03       18.33      2.09 o
  -4   3  13       57.16       58.72      4.16 o
  -3   3  13      233.15      224.91      5.69 o
  -2   3  13      382.50      395.41      7.09 o
  -1   3  13      115.56      115.66      3.52 o
   0   3  13       86.23       88.29      3.38 o
   1   3  13       48.54       46.69      2.68 o
   2   3  13       45.01       47.15      2.66 o
   3   3  13       11.32       10.06      2.20 o
   4   3  13       34.22       30.83      2.39 o
   5   3  13       10.39       10.94      1.71 o
   6   3  13        4.12        6.34      1.56 o
   7   3  13        0.01        1.65      1.42 o
   8   3  13        1.33        3.15      1.71 o
   9   3  13        6.91        7.50      2.16 o
  10   3  13        4.32        5.70      2.81 o
  11   3  13        8.98        8.65      3.68 o
  12   3  13        0.79        5.43      5.27 o
 -10   4  13        0.93        1.78      1.98 o
  -9   4  13        1.54       -0.43      1.59 o
  -8   4  13        0.35        2.33      1.91 o
  -7   4  13        5.27        8.32      2.18 o
  -6   4  13        2.00        3.52      1.88 o
  -5   4  13        0.30        1.18      1.40 o
  -4   4  13        8.67        9.87      2.02 o
  -3   4  13       60.51       58.05      3.13 o
  -2   4  13       18.99       20.21      2.10 o
  -1   4  13        7.02        6.42      1.28 o
   0   4  13        2.89        3.13      1.59 o
   1   4  13        9.44       10.50      2.19 o
   2   4  13        5.27        1.63      1.54 o
   3   4  13        1.22        2.11      1.59 o
   4   4  13        0.04        0.65      1.49 o
   5   4  13        0.64        1.80      1.60 o
   6   4  13        1.01       -1.00      1.70 o
   7   4  13        0.14        2.30      2.45 o
   8   4  13        0.93        4.75      2.35 o
 -16   0  14        7.13       16.84      6.42 o
 -14   0  14       15.27       22.80      5.80 o
 -12   0  14        6.48       -1.06      3.55 o
 -10   0  14      165.33      165.74      8.95 o
  -8   0  14      106.47      118.44      4.96 o
  -6   0  14       82.81       81.12      4.68 o
  -4   0  14       38.96       47.80      6.40 o
  -2   0  14        2.09        2.64      1.39 o
   0   0  14        1.45        1.13      0.66 o
   2   0  14        0.02        1.23      1.07 o
   4   0  14        7.35        7.03      1.51 o
   6   0  14        2.54        0.78      3.42 o
   8   0  14        0.04        0.28      2.40 o
  10   0  14       14.65       14.87      3.74 o
  12   0  14        0.15        1.91      2.78 o
  14   0  14       10.15        7.04      5.09 o
 -16   1  14        2.44        4.53      2.89 o
 -15   1  14        5.67        6.96      2.66 o
 -14   1  14       23.89       30.35      4.74 o
 -13   1  14        1.43        1.25      2.03 o
 -12   1  14       10.07       10.07      2.50 o
 -11   1  14        0.12        3.36      1.81 o
 -10   1  14        3.13        4.82      1.61 o
  -9   1  14        2.60        1.44      1.08 o
  -8   1  14        0.05        0.78      1.02 o
  -7   1  14       94.04       94.49      3.06 o
  -6   1  14      167.38      155.95      3.95 o
  -5   1  14       29.53       27.27      2.00 o
  -4   1  14       25.76       27.02      1.57 o
  -3   1  14       60.72       62.37      2.76 o
  -2   1  14       53.05       56.67      2.60 o
  -1   1  14       94.04       99.23      2.55 o
   0   1  14      126.39      128.93      3.05 o
   1   1  14       40.34       42.99      2.99 o
   2   1  14        8.05        7.78      1.25 o
   3   1  14       22.42       21.74      1.84 o
   4   1  14        0.25       -0.64      0.91 o
   5   1  14        0.68        2.83      1.16 o
   6   1  14       54.54       42.27      2.97 o
   7   1  14      140.20      131.16      5.25 o
   8   1  14       37.98       35.94      3.55 o
   9   1  14        3.28        5.81      2.21 o
  10   1  14        0.84        5.83      2.33 o
  11   1  14        0.84       -2.05      2.05 o
  12   1  14        1.35        5.48      2.64 o
  13   1  14        3.80        9.56      3.11 o
  14   1  14        1.36        5.88      3.09 o
  15   1  14       25.32       15.10      4.66 o
 -15   2  14        4.69       12.16      3.31 o
 -14   2  14        3.24        5.14      4.34 o
 -13   2  14        0.86        3.25      2.23 o
 -12   2  14        0.78        1.03      1.68 o
 -11   2  14        2.95        3.21      1.88 o
 -10   2  14       10.89        8.77      1.98 o
  -9   2  14       19.07       18.02      2.20 o
  -8   2  14       49.81       51.14      2.97 o
  -7   2  14      227.62      220.43      5.43 o
  -6   2  14      333.01      320.50      7.14 o
  -5   2  14      145.42      142.39      3.98 o
  -4   2  14       21.05       23.80      2.62 o
  -3   2  14       30.20       26.55      1.67 o
  -2   2  14       20.52       22.16      1.59 o
  -1   2  14        4.81        2.85      1.08 o
   0   2  14        9.29       15.24      1.87 o
   1   2  14       52.15       53.56      2.35 o
   2   2  14       29.04       32.31      2.15 o
   3   2  14       21.40       22.83      2.26 o
   4   2  14       29.38       25.07      2.32 o
   5   2  14      110.99       97.08      5.18 o
   6   2  14      165.14      131.11      4.57 o
   7   2  14      104.28       88.71      5.60 o
   8   2  14        0.78        3.07      2.37 o
   9   2  14        2.96       -1.81      3.65 o
  10   2  14       17.10       26.58      4.93 o
  11   2  14        7.05        5.83      3.31 o
  12   2  14        3.54        0.97      3.28 o
  13   2  14        0.75        5.20      3.79 o
 -13   3  14        0.01        0.57      1.78 o
 -12   3  14        0.75        2.46      1.75 o
 -11   3  14        0.03       -0.30      1.69 o
 -10   3  14       10.01       10.34      1.94 o
  -9   3  14       18.51       19.49      2.44 o
  -8   3  14        1.27        1.63      1.64 o
  -7   3  14       46.75       41.91      3.04 o
  -6   3  14       86.68       94.50      4.64 o
  -5   3  14      141.96      150.28      4.66 o
  -4   3  14        4.97        4.46      1.60 o
  -3   3  14       78.02       81.76      3.27 o
  -2   3  14      117.53      113.54      3.54 o
  -1   3  14        9.73       12.13      1.74 o
   0   3  14       12.79       11.83      2.67 o
   1   3  14       13.91       13.79      1.90 o
   2   3  14        3.70        2.10      1.21 o
   3   3  14       11.01       12.54      1.77 o
   4   3  14        0.20       -0.09      1.16 o
   5   3  14        4.07        3.30      1.41 o
   6   3  14        3.22        1.77      1.40 o
   7   3  14        0.40        0.82      1.49 o
   8   3  14        3.15        1.48      1.81 o
   9   3  14       27.10       26.30      4.23 o
  10   3  14        2.89        3.29      2.74 o
  11   3  14        2.21        7.69      3.36 o
  -9   4  14        1.44        1.89      1.82 o
  -8   4  14        0.02        0.52      2.03 o
  -7   4  14        1.94        2.22      2.06 o
  -6   4  14       16.73       10.63      2.38 o
  -5   4  14        3.43        4.17      1.93 o
  -4   4  14        0.22        0.36      1.48 o
  -3   4  14        0.07        3.84      1.45 o
  -2   4  14       13.12        8.35      1.71 o
  -1   4  14        0.94        0.74      1.14 o
   0   4  14        0.97        3.14      1.33 o
   1   4  14        2.45        3.93      2.02 o
   2   4  14        5.77        5.15      2.07 o
   3   4  14        0.53        2.19      1.58 o
   4   4  14        3.38        5.45      1.71 o
   5   4  14        0.17        0.50      1.64 o
   6   4  14        0.14        2.85      1.78 o
   7   4  14        0.13        2.58      2.28 o
 -15   0  15        6.43        1.43      4.89 o
 -13   0  15        0.04        3.23      2.48 o
 -11   0  15       41.09       41.62      4.51 o
  -9   0  15       28.62       19.86      3.10 o
  -7   0  15        6.86       14.94      3.36 o
  -5   0  15      108.53      112.86      8.87 o
  -3   0  15        3.24        4.44      1.68 o
  -1   0  15      383.52      358.64      9.52 o
   1   0  15      154.46      150.86      5.66 o
   3   0  15      295.40      292.66      7.82 o
   5   0  15       19.92       19.79      8.57 o
   7   0  15       19.59       17.71      3.61 o
   9   0  15      148.64      132.98      8.20 o
  11   0  15        3.75        6.56      3.28 o
  13   0  15        6.04       10.29      5.46 o
 -16   1  15        1.13        2.17      2.61 o
 -15   1  15        0.14       -1.75      2.46 o
 -14   1  15       11.68        8.56      2.59 o
 -13   1  15        0.22       -1.81      1.81 o
 -12   1  15        0.05        1.94      1.94 o
 -11   1  15       13.21       13.35      2.66 o
 -10   1  15        9.00        9.10      2.24 o
  -9   1  15       12.74        9.66      1.63 o
  -8   1  15       31.54       29.75      1.99 o
  -7   1  15       67.96       69.31      2.69 o
  -6   1  15       26.35       26.45      1.93 o
  -5   1  15        7.41        9.12      1.25 o
  -4   1  15       13.10       12.02      1.58 o
  -3   1  15       32.45       37.55      2.39 o
  -2   1  15        8.61        3.74      1.74 o
  -1   1  15      853.88      824.15     10.95 o
   0   1  15      609.71      573.81      8.32 o
   1   1  15      176.89      168.79      4.36 o
   2   1  15        0.04       -0.83      0.83 o
   3   1  15       78.97       83.67      4.55 o
   4   1  15       34.85       34.47      2.39 o
   5   1  15       18.92       20.82      2.24 o
   6   1  15        3.47        9.01      1.97 o
   7   1  15        6.21        7.89      2.03 o
   8   1  15        7.94        7.49      2.39 o
   9   1  15        0.10        2.84      2.12 o
  10   1  15        0.07       -0.29      1.85 o
  11   1  15        6.11        6.29      2.63 o
  12   1  15        2.63        6.85      3.63 o
  13   1  15        0.01        6.95      4.00 o
  14   1  15       15.58       15.77      5.04 o
 -15   2  15        0.32        3.84      6.88 o
 -14   2  15        1.59        5.41      3.28 o
 -13   2  15       21.37       28.02      4.48 o
 -12   2  15        4.86        4.79      2.66 o
 -11   2  15        0.60        0.65      1.62 o
 -10   2  15       14.86       10.07      1.99 o
  -9   2  15        1.52        2.04      1.46 o
  -8   2  15       19.02       20.77      2.22 o
  -7   2  15       51.98       52.17      2.95 o
  -6   2  15      146.37      149.84      4.68 o
  -5   2  15       52.20       55.46      3.09 o
  -4   2  15        0.89        1.64      1.15 o
  -3   2  15       48.33       48.62      3.75 o
  -2   2  15      231.71      225.94      5.48 o
  -1   2  15      563.99      523.11      8.07 o
   0   2  15      698.25      669.76      9.69 o
   1   2  15      192.78      185.64      4.89 o
   2   2  15        0.43        1.49      1.08 o
   3   2  15        4.46        5.89      1.32 o
   4   2  15        0.01       -1.24      1.24 o
   5   2  15       17.03       13.94      2.09 o
   6   2  15       32.84       29.17      4.06 o
   7   2  15       21.60       23.65      3.67 o
   8   2  15        0.64        0.04      2.70 o
   9   2  15        0.86        1.60      2.64 o
  10   2  15        0.02        2.74      3.20 o
  11   2  15        0.03       -1.20      2.96 o
  12   2  15        2.34        0.05      4.94 o
  13   2  15        0.61        1.67      3.83 o
 -12   3  15       12.15       12.26      2.99 o
 -11   3  15        0.15        2.31      2.12 o
 -10   3  15        8.06       10.88      2.21 o
  -9   3  15       20.50       18.02      2.37 o
  -8   3  15        1.01        1.78      1.64 o
  -7   3  15        0.23       -1.45      1.45 o
  -6   3  15       47.66       48.96      3.22 o
  -5   3  15        3.70        3.94      1.90 o
  -4   3  15        3.69        2.89      1.77 o
  -3   3  15        4.42        4.32      1.38 o
  -2   3  15       32.73       34.77      2.33 o
  -1   3  15       49.38       43.12      2.71 o
   0   3  15       23.42       20.20      2.13 o
   1   3  15       17.87       17.42      2.06 o
   2   3  15       32.54       32.77      2.54 o
   3   3  15       39.43       38.42      2.77 o
   4   3  15        6.78        5.29      1.60 o
   5   3  15        2.76        2.41      1.45 o
   6   3  15        0.63        2.44      1.57 o
   7   3  15        3.72        5.85      1.82 o
   8   3  15        0.71       -0.89      1.91 o
   9   3  15        0.08        1.59      2.67 o
  10   3  15        0.01        4.07      2.97 o
  11   3  15        1.60        2.24      3.00 o
  -8   4  15        0.47        3.18      2.20 o
  -7   4  15        0.03        0.75      1.98 o
  -6   4  15        6.47        6.50      2.28 o
  -5   4  15        0.17        2.20      1.83 o
  -4   4  15        1.41        2.42      1.42 o
  -3   4  15        9.44        8.77      1.55 o
  -2   4  15        0.38        0.51      1.31 o
  -1   4  15        2.08        1.96      1.31 o
   0   4  15        0.90        1.71      1.20 o
   1   4  15        0.46        1.45      1.31 o
   2   4  15        8.65        9.10      2.04 o
   3   4  15       24.13       21.35      2.63 o
   4   4  15        2.20        4.56      2.04 o
   5   4  15        1.23        2.00      1.73 o
   6   4  15        4.82        3.23      2.24 o
   7   4  15        0.80        2.29      2.95 o
 -16   0  16        4.73        4.13      4.75 o
 -14   0  16        7.77       15.05      9.18 o
 -12   0  16       26.28       32.30      5.55 o
 -10   0  16       11.23        9.96      2.70 o
  -8   0  16        8.95        8.22      2.21 o
  -6   0  16       40.94       42.96      7.21 o
  -4   0  16       79.33       65.29      4.41 o
  -2   0  16        2.28        1.59      1.61 o
   0   0  16      186.12      190.34      5.12 o
   2   0  16      285.14      269.91     10.60 o
   4   0  16       22.20       18.10      3.52 o
   6   0  16        0.64        3.87      2.08 o
   8   0  16      301.34      282.26     12.27 o
  10   0  16       54.46       67.62      7.24 o
  12   0  16        0.19        2.45      4.25 o
  14   0  16        0.22        5.91      5.26 o
 -15   1  16        6.51        6.79      2.91 o
 -14   1  16        8.42        3.53      4.13 o
 -13   1  16        3.44        7.05      2.59 o
 -12   1  16        0.47        3.57      2.12 o
 -11   1  16        2.28        5.13      2.20 o
 -10   1  16        6.87        5.23      1.78 o
  -9   1  16        0.06        5.14      1.76 o
  -8   1  16      139.66      125.72      4.03 o
  -7   1  16        0.36       -0.07      1.15 o
  -6   1  16       37.52       36.51      2.13 o
  -5   1  16       13.58       11.79      1.87 o
  -4   1  16       42.14       36.18      4.44 o
  -3   1  16        0.01        0.63      1.20 o
  -2   1  16       18.03       18.89      1.92 o
  -1   1  16       19.27       26.07      2.59 o
   0   1  16       12.53       16.96      1.41 o
   1   1  16        0.40        1.80      0.95 o
   2   1  16        2.18        4.08      1.24 o
   3   1  16        5.79        4.07      1.31 o
   4   1  16       10.02        7.62      1.98 o
   5   1  16       24.61       24.13      2.86 o
   6   1  16       44.36       44.21      3.75 o
   7   1  16       85.50       73.16      7.33 o
   8   1  16       68.83       59.68      5.28 o
   9   1  16       69.85       58.06      5.36 o
  10   1  16        0.21       -0.58      1.94 o
  11   1  16       10.93       10.56      4.08 o
  12   1  16        1.04        1.78      2.59 o
  13   1  16        4.91       11.17      3.47 o
  14   1  16        1.35        3.16      3.23 o
 -14   2  16        0.40        5.14      3.75 o
 -13   2  16       12.89       17.46      3.99 o
 -12   2  16        2.11        2.68      2.75 o
 -11   2  16        1.28        4.76      2.13 o
 -10   2  16        0.63        1.22      1.88 o
  -9   2  16        2.58        1.14      1.55 o
  -8   2  16       23.13       20.82      2.43 o
  -7   2  16       82.37       83.38      4.19 o
  -6   2  16       19.15       17.88      2.12 o
  -5   2  16       10.94       13.05      1.90 o
  -4   2  16       45.81       48.46      3.19 o
  -3   2  16       65.89       73.95      4.21 o
  -2   2  16       32.08       30.29      2.27 o
  -1   2  16       85.54       80.82      3.31 o
   0   2  16      137.01      131.05      4.06 o
   1   2  16        2.52        2.11      1.73 o
   2   2  16       27.94       27.00      2.15 o
   3   2  16        2.32        2.11      1.17 o
   4   2  16        0.68        1.21      1.45 o
   5   2  16       15.84       15.25      3.40 o
   6   2  16        2.91        5.17      2.98 o
   7   2  16        2.25        0.28      2.81 o
   8   2  16        3.17       -1.15      2.53 o
   9   2  16        3.11        5.14      3.02 o
  10   2  16        1.90       -2.51      2.81 o
  11   2  16        0.07        5.57      3.57 o
  12   2  16        2.06        5.04      3.67 o
 -12   3  16        2.11        2.44      2.43 o
 -11   3  16        0.05        3.55      2.57 o
 -10   3  16        1.14       -0.03      1.94 o
  -9   3  16        2.98        1.54      1.75 o
  -8   3  16        5.31        4.14      1.77 o
  -7   3  16        0.90        1.17      1.66 o
  -6   3  16       22.40       20.87      2.48 o
  -5   3  16       64.65       63.62      3.95 o
  -4   3  16       80.88       86.64      4.42 o
  -3   3  16       44.73       41.24      2.85 o
  -2   3  16        3.82        4.17      1.48 o
  -1   3  16        2.74        2.95      1.41 o
   0   3  16        2.90        2.36      1.39 o
   1   3  16        0.02        2.15      1.34 o
   2   3  16       24.65       28.80      2.53 o
   3   3  16        0.60        4.69      1.47 o
   4   3  16       12.40       13.69      2.01 o
   5   3  16        4.20        4.91      1.81 o
   6   3  16        0.00        1.33      1.67 o
   7   3  16        0.23        5.04      2.81 o
   8   3  16        1.35        2.42      2.20 o
   9   3  16        2.82        5.33      3.02 o
  10   3  16        0.04        0.87      3.17 o
  -7   4  16        0.21        2.75      2.18 o
  -6   4  16        0.48        2.68      2.00 o
  -5   4  16       22.98       21.16      2.28 o
  -4   4  16       62.37       62.41      3.56 o
  -3   4  16        8.95       11.92      2.18 o
  -2   4  16        2.11        0.12      1.53 o
  -1   4  16        1.73        2.32      1.40 o
   0   4  16        5.93        7.52      1.63 o
   1   4  16        0.02        2.38      1.34 o
   2   4  16        0.20        0.36      1.30 o
   3   4  16        0.01        0.24      1.34 o
   4   4  16        0.01        1.94      2.31 o
   5   4  16        9.75       13.36      2.88 o
   6   4  16        1.96        4.78      2.36 o
 -15   0  17        2.89       15.77      6.55 o
 -13   0  17        0.00       -3.13      3.13 o
 -11   0  17       21.90       22.82      3.75 o
  -9   0  17        2.00        2.98      2.14 o
  -7   0  17       76.29       66.93      9.27 o
  -5   0  17        3.63        6.18      2.51 o
  -3   0  17        5.11        6.62      2.70 o
  -1   0  17       43.10       46.60      5.12 o
   1   0  17     2590.66     2415.24     55.50 o
   3   0  17      467.89      444.99     15.13 o
   5   0  17       77.30       81.78      6.69 o
   7   0  17       26.76       22.35      4.43 o
   9   0  17        4.65        1.14      3.09 o
  11   0  17        4.61        5.58      4.07 o
  13   0  17        5.88        8.59      5.42 o
 -15   1  17        0.25        3.77      2.69 o
 -14   1  17       13.92       10.81      2.94 o
 -13   1  17        0.00        3.54      2.39 o
 -12   1  17        0.33        2.87      2.13 o
 -11   1  17        2.51        4.34      2.89 o
 -10   1  17        1.83        1.39      1.94 o
  -9   1  17        0.79        3.41      1.88 o
  -8   1  17       14.89       12.16      1.91 o
  -7   1  17       31.80       28.42      2.50 o
  -6   1  17        2.01        2.15      1.47 o
  -5   1  17        0.01       -0.64      1.29 o
  -4   1  17       20.43       24.94      2.56 o
  -3   1  17       11.23       10.49      1.87 o
  -2   1  17        2.58        2.05      1.53 o
  -1   1  17       40.16       39.83      4.37 o
   0   1  17      654.07      603.10      9.64 o
   1   1  17      223.96      209.05      4.87 o
   2   1  17     1072.60     1041.96     17.82 o
   3   1  17       12.06       14.00      2.41 o
   4   1  17        7.95        8.49      1.98 o
   5   1  17       17.77       15.88      2.59 o
   6   1  17        0.36        0.06      2.14 o
   7   1  17       51.98       56.09      4.99 o
   8   1  17        9.51       12.02      2.95 o
   9   1  17       16.59       18.53      3.61 o
  10   1  17       16.36        8.80      3.01 o
  11   1  17       13.51       16.74      4.20 o
  12   1  17        2.97        3.96      2.61 o
  13   1  17        0.28        2.18      2.77 o
 -14   2  17        2.12        4.07      3.26 o
 -13   2  17        0.97        5.61      2.90 o
 -12   2  17        1.00        0.39      2.36 o
 -11   2  17       10.50        9.08      2.74 o
 -10   2  17       18.19       20.89      3.23 o
  -9   2  17        8.42        6.80      2.25 o
  -8   2  17        4.26        1.93      2.22 o
  -7   2  17       16.92       18.89      3.11 o
  -6   2  17        0.08        1.46      1.57 o
  -5   2  17       48.05       40.79      3.16 o
  -4   2  17        0.13       -1.60      1.60 o
  -3   2  17        0.02       -1.52      1.52 o
  -2   2  17        0.93        1.81      1.85 o
  -1   2  17        2.04        4.66      1.54 o
   0   2  17       44.54       45.85      2.93 o
   1   2  17       23.97       24.22      2.67 o
   2   2  17        9.49       11.30      2.24 o
   3   2  17        5.07        3.51      1.73 o
   4   2  17        2.19        5.21      1.92 o
   5   2  17       13.94       24.18      4.16 o
   6   2  17        0.05        6.07      3.79 o
   7   2  17        0.23        1.26      2.40 o
   8   2  17        1.05        2.69      2.66 o
   9   2  17        2.63        2.68      2.69 o
  10   2  17        0.47        6.92      3.44 o
  11   2  17        2.28        0.48      3.29 o
  12   2  17        0.33        5.17      3.85 o
 -11   3  17        2.83        9.47      2.84 o
 -10   3  17        5.44        7.65      2.53 o
  -9   3  17        0.17        2.98      2.05 o
  -8   3  17        0.48       -0.44      1.93 o
  -7   3  17        8.53        7.07      1.95 o
  -6   3  17        0.69        0.60      1.79 o
  -5   3  17       41.77       43.36      3.50 o
  -4   3  17       14.76       17.17      2.85 o
  -3   3  17       24.00       24.21      3.35 o
  -2   3  17        8.72        9.36      2.99 o
  -1   3  17        4.51        3.64      1.70 o
   0   3  17        0.05        0.72      1.31 o
   1   3  17        0.06        0.75      1.31 o
   2   3  17        4.04        4.82      1.57 o
   3   3  17        5.61        4.93      1.63 o
   4   3  17        2.21        0.91      1.56 o
   5   3  17        1.29        2.35      1.92 o
   6   3  17        0.19        1.76      2.11 o
   7   3  17        2.06        4.79      2.20 o
   8   3  17        5.84        7.26      4.39 o
   9   3  17        2.70        2.15      2.71 o
  -6   4  17        0.00       -1.14      1.63 o
  -5   4  17        3.64        4.24      1.87 o
  -4   4  17        6.89        4.68      2.05 o
  -3   4  17        1.32        5.20      2.24 o
  -2   4  17        7.34        9.44      2.46 o
  -1   4  17        0.90        1.54      2.07 o
   0   4  17        0.20        1.68      1.85 o
   1   4  17        1.00        1.49      1.65 o
   2   4  17        2.61        6.71      1.66 o
   3   4  17        1.29        2.27      1.48 o
   4   4  17       12.57       12.57      2.06 o
   5   4  17        1.72       -0.95      2.49 o
 -14   0  18       30.78       38.74      8.94 o
 -12   0  18        4.94       15.70      4.73 o
 -10   0  18        0.00       -1.08      2.03 o
  -8   0  18        5.10        2.60      1.96 o
  -6   0  18      233.40      177.64     11.83 o
  -4   0  18       26.54       18.54      3.52 o
  -2   0  18       76.63       77.50      6.40 o
   0   0  18       18.89       15.86      3.66 o
   2   0  18       29.97       32.87      9.00 o
   4   0  18       35.65       37.56      5.18 o
   6   0  18       13.50       11.55      3.52 o
   8   0  18       57.32       58.42      6.71 o
  10   0  18      129.02      105.70      9.13 o
  12   0  18        0.84       -2.39      3.95 o
 -14   1  18        2.46        9.26      3.07 o
 -13   1  18       33.01       44.92      5.44 o
 -12   1  18        0.42        3.45      3.35 o
 -11   1  18        7.27        7.00      2.40 o
 -10   1  18        1.44        0.73      1.86 o
  -9   1  18        9.26       13.32      2.39 o
  -8   1  18        0.92        0.51      1.51 o
  -7   1  18       40.64       33.28      3.42 o
  -6   1  18       20.22       15.01      2.52 o
  -5   1  18      147.96      125.22      4.71 o
  -4   1  18        0.07       -0.77      1.34 o
  -3   1  18        0.07       -0.69      1.22 o
  -2   1  18       62.14       63.41      3.68 o
  -1   1  18       25.17       22.35      2.48 o
   0   1  18       28.40       29.68      3.44 o
   1   1  18      186.53      173.46      4.77 o
   2   1  18       26.64       26.85      3.07 o
   3   1  18        3.36        5.54      2.15 o
   4   1  18       81.29       84.30      4.87 o
   5   1  18       18.14       14.19      4.78 o
   6   1  18        5.05        6.31      2.48 o
   7   1  18       14.29        8.88      3.09 o
   8   1  18        3.32        5.79      2.36 o
   9   1  18       23.64       18.66      3.40 o
  10   1  18       41.18       53.95      5.99 o
  11   1  18        6.16        3.75      2.57 o
  12   1  18        5.29        7.98      3.22 o
 -13   2  18        6.07        3.37      3.14 o
 -12   2  18        0.12        1.13      2.70 o
 -11   2  18        1.36        2.09      2.52 o
 -10   2  18        0.15       -0.53      2.18 o
  -9   2  18        3.41        4.17      2.05 o
  -8   2  18        0.26       -1.91      1.91 o
  -7   2  18       19.88       15.12      3.01 o
  -6   2  18        0.26        0.83      1.83 o
  -5   2  18        2.12        2.86      2.19 o
  -4   2  18       24.38       25.67      3.44 o
  -3   2  18        0.00       -2.41      2.41 o
  -2   2  18        9.42       13.92      2.76 o
  -1   2  18        9.45        8.95      2.45 o
   0   2  18        2.32        4.44      2.04 o
   1   2  18        0.07        0.35      1.37 o
   2   2  18        0.00       -0.02      1.49 o
   3   2  18        2.94        2.23      2.80 o
   4   2  18       32.77       35.35      3.62 o
   5   2  18        0.58        1.42      2.26 o
   6   2  18        3.34        3.62      3.17 o
   7   2  18        0.66        1.41      2.49 o
   8   2  18        0.87        4.63      2.64 o
   9   2  18        0.76        5.91      2.94 o
  10   2  18        0.00        3.16      3.09 o
  11   2  18       12.77        9.51      4.15 o
 -11   3  18        3.32        6.01      2.71 o
 -10   3  18        0.81        1.72      2.33 o
  -9   3  18        0.72        1.88      2.29 o
  -8   3  18        1.09        1.84      2.12 o
  -7   3  18        0.03        3.59      2.04 o
  -6   3  18        3.00        3.52      2.20 o
  -5   3  18        6.98        7.94      2.61 o
  -4   3  18        5.04        7.84      2.72 o
  -3   3  18        2.94        1.94      2.18 o
  -2   3  18        1.79        3.06      2.25 o
  -1   3  18        0.60        2.77      2.24 o
   0   3  18        4.92        7.06      3.81 o
   1   3  18        2.66        4.34      2.17 o
   2   3  18        7.10        5.23      2.03 o
   3   3  18        2.71        1.65      2.22 o
   4   3  18        0.13        2.19      1.94 o
   5   3  18        0.83        1.96      2.13 o
   6   3  18        2.48        7.39      2.72 o
   7   3  18       21.89       24.39      3.77 o
   8   3  18        4.35        8.77      2.85 o
   9   3  18        0.03        1.51      3.52 o
  -5   4  18        0.00        2.85      2.06 o
  -4   4  18        1.85        5.14      3.05 o
  -3   4  18       35.32       48.02      4.38 o
  -2   4  18        5.07        6.96      2.52 o
  -1   4  18        7.62        8.08      2.56 o
   0   4  18        0.01        1.59      2.28 o
   1   4  18        0.00        1.23      2.16 o
   2   4  18        0.26        4.59      2.39 o
   3   4  18        1.09        2.25      2.68 o
 -13   0  19       18.51       13.90      4.79 o
 -11   0  19       14.01       19.51      3.71 o
  -9   0  19       10.79       11.66      3.11 o
  -7   0  19        3.95        4.65      4.47 o
  -5   0  19       39.26       31.51      4.71 o
  -3   0  19       13.81       17.31      3.88 o
  -1   0  19        2.14        3.72      2.24 o
   1   0  19      199.01      196.07      9.53 o
   3   0  19     1284.61     1215.34     42.60 o
   5   0  19       19.33       15.75      3.85 o
   7   0  19        0.04        2.72      2.77 o
   9   0  19       42.97       42.60      6.25 o
  11   0  19        0.49        0.45      4.36 o
 -14   1  19        1.43        2.52      2.80 o
 -13   1  19        0.63        4.82      2.61 o
 -12   1  19       14.46       20.93      3.57 o
 -11   1  19        1.06        1.16      2.82 o
 -10   1  19        8.57        9.37      2.49 o
  -9   1  19        0.95       -0.24      1.82 o
  -8   1  19       15.73       14.32      2.65 o
  -7   1  19        1.02        3.97      1.88 o
  -6   1  19       45.49       38.66      3.84 o
  -5   1  19        0.11       -0.04      1.61 o
  -4   1  19        9.36       15.82      2.55 o
  -3   1  19       16.13       10.20      2.29 o
  -2   1  19        0.04       -1.40      1.40 o
  -1   1  19        0.84        2.35      1.56 o
   0   1  19       11.22        8.37      2.28 o
   1   1  19       27.18       30.00      3.29 o
   2   1  19      246.54      217.10      7.20 o
   3   1  19      362.59      360.30      9.81 o
   4   1  19      112.17      112.89      5.61 o
   5   1  19       80.65       83.16      5.95 o
   6   1  19        1.32        2.62      2.03 o
   7   1  19        9.06        9.39      2.79 o
   8   1  19        4.51        3.86      2.38 o
   9   1  19        0.11        0.13      2.14 o
  10   1  19        2.39        0.66      2.45 o
  11   1  19        0.00        1.50      3.25 o
  12   1  19        1.31        1.29      3.18 o
 -13   2  19        0.49        1.47      2.77 o
 -12   2  19        2.19        2.65      3.02 o
 -11   2  19        1.95        2.57      2.64 o
 -10   2  19        0.43        1.55      2.77 o
  -9   2  19        0.58        1.84      2.49 o
  -8   2  19        4.57       -1.27      3.89 o
  -7   2  19        1.50       -0.28      2.12 o
  -6   2  19        1.78        5.35      3.37 o
  -5   2  19        0.91        6.03      2.36 o
  -4   2  19        2.25       -0.43      2.09 o
  -3   2  19       13.27       13.12      2.92 o
  -2   2  19        0.18        2.05      2.02 o
  -1   2  19       15.11       14.91      2.82 o
   0   2  19       12.34       12.79      2.72 o
   1   2  19        2.09        3.17      2.68 o
   2   2  19       40.96       33.56      5.03 o
   3   2  19       58.30       64.24      6.47 o
   4   2  19      118.17      111.36      8.98 o
   5   2  19        1.76        4.16      2.69 o
   6   2  19        6.35        2.09      2.82 o
   7   2  19        0.13        5.06      2.70 o
   8   2  19        0.14        3.71      2.84 o
   9   2  19       16.43       18.31      5.06 o
  10   2  19        4.57        8.30      3.64 o
 -10   3  19        0.44       -1.97      2.52 o
  -9   3  19        0.27        0.95      2.38 o
  -8   3  19        0.01       -0.49      2.13 o
  -7   3  19        7.17        3.37      2.20 o
  -6   3  19        0.02        3.63      2.48 o
  -5   3  19        0.80        0.89      2.01 o
  -4   3  19        3.32        5.67      2.50 o
  -3   3  19        3.28       -2.50      2.64 o
  -2   3  19        2.92        4.12      2.41 o
  -1   3  19        6.55        5.42      2.63 o
   0   3  19       15.32       19.94      3.45 o
   1   3  19        5.97        4.07      2.45 o
   2   3  19        0.66        1.78      2.67 o
   3   3  19       14.73       14.61      4.62 o
   4   3  19        2.34        3.28      2.99 o
   5   3  19        1.42        2.47      2.76 o
   6   3  19        8.41       11.98      2.97 o
   7   3  19        1.85        3.12      3.64 o
   8   3  19        4.41        5.44      2.85 o
  -3   4  19        9.19        6.98      2.63 o
  -2   4  19        1.20        0.10      2.18 o
  -1   4  19        5.40        6.83      2.59 o
   0   4  19        5.12        4.26      2.42 o
   1   4  19        4.95        4.36      3.22 o
 -14   0  20        0.12        3.64      5.01 o
 -12   0  20       65.29       88.40     21.43 o
 -10   0  20       15.39       18.30      4.01 o
  -8   0  20        5.78        3.53      2.51 o
  -6   0  20        6.52        5.34      2.60 o
  -4   0  20      234.83      187.77      9.61 o
  -2   0  20        1.28        1.27      2.19 o
   0   0  20       67.37       73.89     10.36 o
   2   0  20      127.60      137.04      8.29 o
   4   0  20       41.72       31.67      5.01 o
   6   0  20        0.96        1.46      2.59 o
   8   0  20       24.22       12.42      3.99 o
  10   0  20        0.10        4.34      4.83 o
  12   0  20        6.09        6.03      5.65 o
 -13   1  20       18.75       18.84      3.66 o
 -12   1  20        0.19        4.73      2.65 o
 -11   1  20       19.50       26.83      4.44 o
 -10   1  20        0.01        3.01      2.25 o
  -9   1  20        0.56        0.30      1.76 o
  -8   1  20        0.90       -1.67      1.67 o
  -7   1  20        0.00        1.75      2.01 o
  -6   1  20        0.10        3.20      1.80 o
  -5   1  20       43.58       34.04      3.62 o
  -4   1  20       37.82       32.68      4.25 o
  -3   1  20        5.97        4.27      2.15 o
  -2   1  20       50.84       47.03      4.03 o
  -1   1  20        1.58        2.79      1.69 o
   0   1  20       22.16       20.47      2.79 o
   1   1  20       21.68       18.17      2.83 o
   2   1  20        0.20        1.01      1.67 o
   3   1  20        7.66        8.68      2.31 o
   4   1  20        6.78        8.27      2.57 o
   5   1  20       18.64       17.37      3.79 o
   6   1  20        0.25        1.81      2.05 o
   7   1  20        1.47        2.82      2.83 o
   8   1  20        0.08        3.14      3.99 o
   9   1  20        3.84       11.36      3.21 o
  10   1  20        0.70        1.44      2.43 o
  11   1  20        5.26        0.92      2.73 o
 -12   2  20        4.21        8.66      3.53 o
 -11   2  20        4.27        4.94      4.89 o
 -10   2  20        0.48        0.79      2.22 o
  -9   2  20        1.12        0.53      2.62 o
  -8   2  20        3.84        6.38      2.93 o
  -7   2  20        0.47       -2.17      2.17 o
  -6   2  20        0.89       -1.26      2.03 o
  -5   2  20        6.13        4.75      5.00 o
  -4   2  20       16.53       15.02      3.97 o
  -3   2  20       28.79       20.39      4.34 o
  -2   2  20        0.07       -0.01      2.31 o
  -1   2  20        0.60        2.28      2.29 o
   0   2  20        0.40        4.22      3.14 o
   1   2  20        2.43        6.74      3.10 o
   2   2  20        3.31        5.69      3.03 o
   3   2  20       12.47       11.88      3.67 o
   4   2  20        1.71       -0.11      2.73 o
   5   2  20       30.78       44.15      6.90 o
   6   2  20       12.77       12.77      5.68 o
   7   2  20       14.37       17.25      4.36 o
   8   2  20       12.67       23.91      4.81 o
   9   2  20       22.41       37.36      6.08 o
  10   2  20       10.20        9.69      4.23 o
  -9   3  20        0.01       -0.48      2.80 o
  -8   3  20        0.12        4.98      2.63 o
  -7   3  20        4.46        2.39      2.40 o
  -6   3  20        0.18        1.27      2.32 o
  -5   3  20        0.56        4.77      2.37 o
  -4   3  20        1.06        1.17      2.31 o
  -3   3  20        0.01       -2.02      2.43 o
  -2   3  20        1.45        2.44      2.32 o
  -1   3  20       17.50       18.22      3.36 o
   0   3  20        1.29        0.65      2.96 o
   1   3  20        3.53        0.08      2.86 o
   2   3  20        0.00        0.57      2.70 o
   3   3  20        0.23        0.99      4.84 o
   4   3  20        0.55       -1.41      3.00 o
   5   3  20        5.63        3.62      3.22 o
   6   3  20        9.61        9.68      3.92 o
   7   3  20        2.45       -0.85      3.40 o
 -13   0  21        0.15       11.27      5.77 o
 -11   0  21       14.83       22.36      6.56 o
  -9   0  21        2.10        7.22      2.67 o
  -7   0  21       34.13       25.62      4.80 o
  -5   0  21        2.71        2.12      2.35 o
  -3   0  21       28.52       24.51      4.57 o
  -1   0  21        5.13        6.12      4.10 o
   1   0  21       20.93       21.09      4.27 o
   3   0  21        1.76        5.82      3.34 o
   5   0  21       19.35       28.13      4.96 o
   7   0  21       12.69       16.22      4.61 o
   9   0  21        0.01       -0.96      4.30 o
  11   0  21        7.09        5.87      5.60 o
 -13   1  21        2.92        7.57      3.05 o
 -12   1  21        0.05        3.84      3.50 o
 -11   1  21       12.54       14.01      3.20 o
 -10   1  21       10.57       14.73      2.97 o
  -9   1  21        0.68        2.06      2.13 o
  -8   1  21        0.35        1.16      2.35 o
  -7   1  21        1.72       -0.66      2.54 o
  -6   1  21        4.50        4.00      2.35 o
  -5   1  21        0.18        0.22      2.31 o
  -4   1  21       14.41       11.89      2.45 o
  -3   1  21        4.00        4.55      1.81 o
  -2   1  21        8.97        8.78      2.21 o
  -1   1  21        0.93        1.01      1.72 o
   0   1  21        2.32        2.14      1.67 o
   1   1  21        1.89        2.02      2.27 o
   2   1  21        0.02        1.84      2.68 o
   3   1  21       13.75       14.17      2.86 o
   4   1  21       69.51       61.91      5.54 o
   5   1  21      113.45      102.62      9.43 o
   6   1  21        1.77        2.38      2.05 o
   7   1  21        0.03        0.74      2.17 o
   8   1  21        0.35        2.97      2.94 o
   9   1  21        0.23        2.52      4.15 o
  10   1  21        0.52        2.89      2.88 o
 -11   2  21        0.18       -0.19      2.90 o
 -10   2  21        4.32        4.17      3.01 o
  -9   2  21        0.66        2.09      4.91 o
  -8   2  21        2.21        3.62      2.77 o
  -7   2  21        7.97        1.40      3.16 o
  -6   2  21        2.75       -0.24      2.80 o
  -5   2  21        0.20        1.10      2.64 o
  -4   2  21        7.25        1.57      6.81 o
  -3   2  21        2.86        0.96      2.63 o
  -2   2  21        1.11        0.24      2.56 o
  -1   2  21        0.51       -2.15      2.15 o
   0   2  21       14.14       17.45      4.22 o
   1   2  21       21.05       23.71      4.61 o
   2   2  21       23.82       29.77      5.56 o
   3   2  21       42.91       38.54      5.56 o
   4   2  21       87.24       81.36     22.14 o
   5   2  21       85.52       75.63      7.56 o
   6   2  21       43.99       51.30      7.58 o
   7   2  21        3.39       -0.38      2.89 o
   8   2  21        2.33        5.71      5.91 o
   9   2  21        4.63       14.16      4.62 o
  -8   3  21        0.27        1.60      2.77 o
  -7   3  21        0.87        3.07      3.01 o
  -6   3  21        1.38        4.36      3.41 o
  -5   3  21        0.69        3.77      5.95 o
  -4   3  21        0.85       -2.02      2.72 o
  -3   3  21        0.03        2.54      3.17 o
  -2   3  21        0.10       -2.27      3.61 o
  -1   3  21        1.93        2.06      2.82 o
   0   3  21        0.11        2.62      3.04 o
   1   3  21        7.33        4.63      3.28 o
   2   3  21       15.48       18.84      4.30 o
   3   3  21        0.11        1.47      4.13 o
   4   3  21       32.75       36.14      7.39 o
   5   3  21       17.22       11.78      4.18 o
   6   3  21       35.97       35.65      5.83 o
 -12   0  22       12.35       15.16      5.08 o
 -10   0  22       23.40       33.42      6.27 o
  -8   0  22        0.28        1.41      2.38 o
  -6   0  22        1.50        7.00      3.21 o
  -4   0  22        0.04       -1.90      4.53 o
  -2   0  22        1.24        4.29      2.91 o
   0   0  22       66.56       79.69      7.42 o
   2   0  22        0.19        8.61      3.08 o
   4   0  22        0.00        1.02      2.75 o
   6   0  22        5.31        7.50      6.22 o
   8   0  22        0.01        2.37      4.77 o
  10   0  22        7.13        8.22      5.36 o
 -12   1  22        0.00        6.35      3.07 o
 -11   1  22        7.31        8.67      3.06 o
 -10   1  22       18.04       22.10      3.61 o
  -9   1  22        3.18        5.85      2.95 o
  -8   1  22        1.91        2.50      2.30 o
  -7   1  22        0.65       -1.11      1.99 o
  -6   1  22        0.16        1.14      2.11 o
  -5   1  22        8.42        7.00      3.06 o
  -4   1  22        9.03        7.68      2.35 o
  -3   1  22       15.73       17.13      2.79 o
  -2   1  22       17.54       11.99      2.81 o
  -1   1  22        0.44       -0.60      1.78 o
   0   1  22        0.02        2.96      1.87 o
   1   1  22        0.03        7.22      2.30 o
   2   1  22        5.03       10.96      3.36 o
   3   1  22        0.82        1.74      2.31 o
   4   1  22       31.92       36.79      4.73 o
   5   1  22        2.01        3.65      2.63 o
   6   1  22        0.91        4.43      2.44 o
   7   1  22        1.61        0.23      2.01 o
   8   1  22        0.42        2.02      2.45 o
   9   1  22        3.40        4.20      9.04 o
  10   1  22       28.35       34.79      6.47 o
 -10   2  22        1.98        5.65      3.15 o
  -9   2  22        2.56        5.23      2.92 o
  -8   2  22        0.01        3.07      2.63 o
  -7   2  22        0.13       -2.09      2.33 o
  -6   2  22        2.04       -1.33      2.70 o
  -5   2  22        2.93        3.05      3.28 o
  -4   2  22        0.38       -0.26      5.04 o
  -3   2  22       14.51       11.19      4.46 o
  -2   2  22       29.20       29.92      5.26 o
  -1   2  22       10.44        4.08      3.53 o
   0   2  22        1.04        3.90      2.99 o
   1   2  22       22.15       15.48      4.20 o
   2   2  22        0.04        2.23      3.16 o
   3   2  22        4.08        5.81      3.31 o
   4   2  22        0.11        0.99      4.92 o
   5   2  22       11.15       17.61      4.61 o
   6   2  22        2.13       16.91      4.32 o
   7   2  22        0.96        9.02      3.90 o
   8   2  22        0.00       -0.55      5.08 o
  -7   3  22        2.63        4.50      3.24 o
  -6   3  22        3.82        8.00      4.04 o
  -5   3  22       15.50       21.87      4.76 o
  -4   3  22       13.86       10.80      4.28 o
  -3   3  22        0.29        1.96      3.17 o
  -2   3  22        6.70        3.48      3.75 o
  -1   3  22       10.74       12.09      4.12 o
   0   3  22        0.11        0.77      3.21 o
   1   3  22        0.58        0.10      3.35 o
   2   3  22        1.61        5.94      3.62 o
   3   3  22        3.26        5.60      3.65 o
   4   3  22        0.80        2.83      3.77 o
 -11   0  23       11.83       16.02      5.08 o
  -9   0  23        6.11       10.21      3.71 o
  -7   0  23        5.48        1.56      2.81 o
  -5   0  23        0.96        6.53      2.94 o
  -3   0  23        0.28        1.07      2.50 o
  -1   0  23        3.02        5.72      2.64 o
   1   0  23        2.86        6.63      5.12 o
   3   0  23        4.71        5.84      3.71 o
   5   0  23        5.93       13.64      4.17 o
   7   0  23       11.34       26.06      7.24 o
   9   0  23        0.76        0.10      4.83 o
 -11   1  23        0.08       -2.31      2.31 o
 -10   1  23        0.03        5.70      3.97 o
  -9   1  23        7.42       18.47      3.40 o
  -8   1  23        0.23        1.10      2.46 o
  -7   1  23        0.04       -2.23      2.23 o
  -6   1  23        0.78        5.85      2.61 o
  -5   1  23        0.03        0.38      2.07 o
  -4   1  23       12.46       14.03      3.26 o
  -3   1  23        4.57        3.66      2.41 o
  -2   1  23        6.20        9.40      2.32 o
  -1   1  23        0.22       -0.54      1.78 o
   0   1  23        0.88        2.49      2.21 o
   1   1  23        1.85        2.98      2.30 o
   2   1  23       11.85       11.24      2.97 o
   3   1  23       46.68       50.04      5.26 o
   4   1  23       14.90       16.94      3.51 o
   5   1  23        3.94        6.71      2.74 o
   6   1  23        0.52        2.73      3.13 o
   7   1  23        3.71        8.79      2.96 o
   8   1  23        0.92        0.38      3.53 o
   9   1  23        0.44        5.26      3.15 o
  -9   2  23        1.39        7.96      4.07 o
  -8   2  23        8.14       15.16      3.85 o
  -7   2  23        2.86        3.15      2.95 o
  -6   2  23        0.03        0.69      2.84 o
  -5   2  23        8.45       12.21      6.79 o
  -4   2  23        0.91        3.20      2.97 o
  -3   2  23        0.69        0.40      2.77 o
  -2   2  23        1.31        5.19      3.51 o
  -1   2  23        0.25       -0.66      4.97 o
   0   2  23        0.02        2.41      3.02 o
   1   2  23        0.32        5.52      4.41 o
   2   2  23        2.29        0.65      3.55 o
   3   2  23        7.69        9.41      3.48 o
   4   2  23        9.94       12.38      4.04 o
   5   2  23       20.03       15.00      4.18 o
   6   2  23        4.89        4.48      4.05 o
   7   2  23       26.07       17.67      4.74 o
  -5   3  23        4.41        6.19      3.76 o
  -4   3  23        9.95       16.74      5.74 o
  -3   3  23        6.71        8.94      5.39 o
  -2   3  23        0.12        1.87      3.55 o
  -1   3  23        1.00        2.67      3.29 o
   0   3  23        1.98        5.77      3.75 o
   1   3  23        2.47        1.17      3.57 o
   2   3  23        1.96        5.05      4.44 o
 -10   0  24        0.78        5.62      3.88 o
  -8   0  24        3.95        1.33      3.50 o
  -6   0  24        0.14        7.82      3.04 o
  -4   0  24        9.37       10.22      4.77 o
  -2   0  24        9.61       12.03      6.60 o
   0   0  24        1.69        9.21      4.25 o
   2   0  24        0.89        3.86      7.52 o
   4   0  24        1.61        5.42      3.40 o
   6   0  24       14.12       13.39      4.52 o
   8   0  24        0.03       -2.19      4.66 o
 -10   1  24        0.47        1.18      3.42 o
  -9   1  24        1.85        4.29      2.48 o
  -8   1  24        3.74        1.20      2.52 o
  -7   1  24        0.10       -0.11      2.36 o
  -6   1  24        0.50        3.96      2.66 o
  -5   1  24        0.00        1.96      2.47 o
  -4   1  24        3.94       10.11      3.23 o
  -3   1  24       15.93       21.58      3.95 o
  -2   1  24        3.74        7.08      6.46 o
  -1   1  24        0.10        3.49      2.79 o
   0   1  24        1.65        5.12      2.49 o
   1   1  24        4.34        4.23      2.59 o
   2   1  24        0.01        3.64      3.19 o
   3   1  24       10.57       13.10      3.16 o
   4   1  24        1.10        2.25      2.50 o
   5   1  24        0.47        2.06      2.38 o
   6   1  24        1.25        4.64      2.62 o
   7   1  24        5.60        7.64      2.90 o
   8   1  24        0.34        6.02      5.89 o
  -8   2  24        4.10        4.75      3.24 o
  -7   2  24        0.27        0.09      5.71 o
  -6   2  24        2.56        0.35      4.45 o
  -5   2  24        4.41        3.04      3.27 o
  -4   2  24       21.55       24.67      8.00 o
  -3   2  24       21.76       31.28     12.23 o
  -2   2  24        9.25       20.79      4.47 o
  -1   2  24        9.88       10.41      3.57 o
   0   2  24        7.39        5.27      3.37 o
   1   2  24        2.52        2.45      2.54 o
   2   2  24        0.00        0.76      2.91 o
   3   2  24        0.18        0.69      2.95 o
   4   2  24        0.46       -1.82      2.80 o
   5   2  24        4.86        2.79      3.35 o
   6   2  24        1.73       -3.87      3.87 o
  -9   0  25        2.48        3.29      3.59 o
  -7   0  25       11.73       17.96      4.70 o
  -5   0  25        1.05        1.47      2.72 o
  -3   0  25       16.07       18.15      4.29 o
  -1   0  25        0.01        1.51      2.85 o
   1   0  25        1.68        5.67      3.11 o
   3   0  25        8.25       10.09      3.80 o
   5   0  25       74.26       80.54     21.51 o
   7   0  25        5.52        6.96      5.42 o
  -9   1  25       10.64       16.32      3.90 o
  -8   1  25        2.14        1.02      3.01 o
  -7   1  25        0.12        0.50      3.07 o
  -6   1  25        0.00        0.95      2.92 o
  -5   1  25        0.01       -2.12      3.33 o
  -4   1  25        0.02        0.75      3.27 o
  -3   1  25        1.34        7.60      3.59 o
  -2   1  25        4.26       11.44      3.73 o
  -1   1  25        0.01        1.26      4.14 o
   0   1  25        0.34        3.04      3.47 o
   1   1  25        0.00        8.88      3.67 o
   2   1  25        2.53       -1.13      2.91 o
   3   1  25        0.04       -3.22      3.61 o
   4   1  25        7.94       12.37      4.09 o
   5   1  25        0.69       -1.06      3.11 o
   6   1  25       19.15       30.03      6.08 o
  -7   2  25        0.65       -1.78      3.16 o
  -6   2  25        0.01       -3.10      3.10 o
  -5   2  25        0.02        0.76      3.06 o
  -4   2  25        4.28        6.99      3.91 o
  -3   2  25       20.91       11.54      4.16 o
  -2   2  25        7.58        7.52      3.76 o
  -1   2  25        0.60        0.86      3.28 o
   0   2  25        2.77        5.57      5.53 o
   1   2  25        0.07        3.62      6.27 o
   2   2  25        0.01       -1.27      4.12 o
   3   2  25        1.07        1.36      3.39 o
   4   2  25        3.52        1.79      7.14 o
  -8   0  26        1.61        8.78      5.85 o
  -6   0  26        0.79        6.94      5.65 o
  -4   0  26        1.56        4.29      3.52 o
  -2   0  26       32.33       47.56      6.92 o
   0   0  26       24.30       26.10      6.66 o
   2   0  26        1.47        4.75      3.51 o
   4   0  26        5.02       11.93      4.94 o
   6   0  26        0.03       -3.48      4.01 o
  -8   1  26        0.64        4.77      3.81 o
  -7   1  26        1.09        3.08      6.17 o
  -6   1  26        0.81        4.03      7.78 o
  -5   1  26        1.78       -2.30      2.74 o
  -4   1  26        1.17        4.57      3.47 o
  -3   1  26       12.73       16.83      6.94 o
  -2   1  26       10.07       13.98      4.23 o
  -1   1  26       49.78       54.48      8.37 o
   0   1  26        3.13        6.92      3.79 o
   1   1  26        0.00        8.05      6.10 o
   2   1  26        0.41        3.33      4.60 o
   3   1  26        2.85       10.24     13.59 o
   4   1  26        0.74       11.19      3.94 o
   5   1  26        0.31       -1.95      6.13 o
  -4   2  26        0.00        2.61      3.49 o
  -3   2  26        0.24       -0.15      4.56 o
  -2   2  26        2.39        1.56      5.31 o
  -1   2  26        0.01        0.24      3.36 o
   0   2  26        0.21       -0.43      3.48 o
   1   2  26        0.70        2.79      3.48 o
   2   2  26        0.75        5.97      7.80 o
  -7   0  27       22.44       13.81      6.34 o
  -5   0  27        0.16       -0.25      3.40 o
  -3   0  27        2.10        5.36      3.71 o
  -1   0  27       11.79       25.18      5.38 o
   1   0  27        0.31        2.04      3.41 o
   3   0  27        1.17       -0.04      6.27 o
  -6   1  27        0.01        0.98      3.60 o
  -5   1  27        3.45       10.65      3.93 o
  -4   1  27        0.08        2.55      3.34 o
  -3   1  27        1.96        3.89      3.35 o
  -2   1  27       11.79       11.92      4.29 o
  -1   1  27        3.63       10.86      4.11 o
   0   1  27        6.85        3.62      3.51 o
   1   1  27        2.41        6.29      3.84 o
   2   1  27        0.40        8.14      7.86 o
   3   1  27        0.11        1.23      3.80 o
  -4   0  28        1.28       -3.04      3.23 o
  -2   0  28        6.64        6.24      4.41 o
   0   0  28       54.18       61.14      8.35 o
   2   0  28        8.95       14.93      6.32 o
  -2   1  28        1.40       -1.06      3.33 o
  -1   1  28        2.15        2.83      3.71 o
 
